# Supplementary material for: Stomata-targeted nanocarriers enhance plant defense against pathogen colonization
Source: Nat Commun. 2025 May 23;16:4816. doi: 10.1038/s41467-025-60112-w (PMC12102249; doi:10.1038/s41467-025-60112-w)
Supplement: Supplementary file 4 — Source Data [file 41467_2025_60112_MOESM4_ESM.xlsx]

## Sheet: Fig.2
Fig. 2C										Fig. 2E					Fig. 2F
Simulated ZIF-8			ZIF-8			SENDS				ZIF-8	ZIF-pG	SENDS			IgG	ZIF-IgG	SENDS
									Replicate 1	-23.2	-16.7	-22.7		Replicate 1	1.00632	0.87117	1.39495
Angle (2 theta)	Intensity		Angle (2 theta)	Intensity		Angle (2 theta)	Intensity		Replicate 2	-22.8	-17.7	-24.2		Replicate 2	0.99945	0.85908	1.40383
5	0.00471		5.0001	54.4225		5.0001	55.9524		Replicate 3	-23.6	-16.5	-24.4		Replicate 3	0.99423	0.85812	1.45345
5.01	0.00473		5.02052	49.0029		5.02052	93.0055
5.02	0.00475		5.04093	55.668		5.04093	56.0715		Average	-23.2	-17	-23.8		Average	1	0.863	1.42
5.03	0.00476		5.06135	64.1689		5.06135	94.8171		SD	0.4	0.643	0.929		SD	0.00607	0.00727	0.0315
5.04	0.00478		5.08176	89.6835		5.08176	74.5757
5.05	0.0048		5.10218	63.2116		5.10218	117.347		one-way ANOVA					one-way ANOVA
5.06	0.00482		5.12259	129.753		5.12259	172.132		Sample	p-value				Sample	p-value
5.07	0.00483		5.14301	143.309		5.14301	191.929		ZIF-8 vs ZIF-pG	8.14e-05				IgG vs SENDS	3.88e-07
5.08	0.00485		5.16342	104.878		5.16342	149.74		ZIF-pG vs SENDS	4.93e-05				ZIF-IgG vs SENDS	2.92e-08
5.09	0.00487		5.18384	171.46		5.18384	156.563
5.1	0.00489		5.20425	202.056		5.20425	56.3991
5.11	0.00491		5.22467	55.6661		5.22467	84.2483
5.12	0.00493		5.24508	185.289		5.24508	96.1104			Fig. 2D
5.13	0.00495		5.2655	101.926		5.2655	183.985
5.14	0.00497		5.28592	140.577		5.28592	133.873
5.15	0.00499		5.30633	110.241		5.30633	165.774
5.16	0.00501		5.32675	121.919		5.32675	146.688
5.17	0.00503		5.34716	93.6101		5.34716	173.615
5.18	0.00505		5.36758	121.315		5.36758	196.555
5.19	0.00507		5.38799	133.034		5.38799	134.507
5.2	0.00509		5.40841	172.766		5.40841	184.473
5.21	0.00511		5.42882	183.511		5.42882	139.452
5.22	0.00514		5.44924	181.271		5.44924	106.443
5.23	0.00516		5.46965	198.044		5.46965	184.448
5.24	0.00518		5.49007	180.83		5.49007	170.465
5.25	0.0052		5.51048	171.63		5.51048	95.4954
5.26	0.00523		5.5309	197.444		5.5309	128.539
5.27	0.00525		5.55131	109.271		5.55131	130.595
5.28	0.00528		5.57173	103.112		5.57173	78.664
5.29	0.0053		5.59215	180.967		5.59215	178.746
5.3	0.00533		5.61256	193.835		5.61256	137.841
5.31	0.00535		5.63298	171.717		5.63298	46.9491
5.32	0.00538		5.65339	100.612		5.65339	138.07
5.33	0.00541		5.67381	149.521		5.67381	126.204
5.34	0.00543		5.69422	191.443		5.69422	82.3506
5.35	0.00546		5.71464	92.3793		5.71464	97.5103
5.36	0.00549		5.73505	197.329		5.73505	186.683
5.37	0.00552		5.75547	92.2923		5.75547	171.869
5.38	0.00554		5.77588	57.2692		5.77588	116.067
5.39	0.00557		5.7963	75.1961		5.7963	115.279
5.4	0.0056		5.81671	72.1365		5.81671	22.5031
5.41	0.00563		5.83713	92.0906		5.83713	80.104
5.42	0.00566		5.85755	121.058		5.85755	243.718
5.43	0.0057		5.87796	104.04		5.87796	107.345
5.44	0.00573		5.89838	145.034		5.89838	54.9846
5.45	0.00576		5.91879	109.043		5.91879	112.637
5.46	0.00579		5.93921	36.065		5.93921	33.303
5.47	0.00582		5.95962	92.1007		5.95962	153.982
5.48	0.00586		5.98004	122.15		5.98004	123.673
5.49	0.00589		6.00045	114.213		6.00045	61.3777
5.5	0.00593		6.02087	58.2893		6.02087	166.095
5.51	0.00596		6.04128	63.3794		6.04128	118.826
5.52	0.006		6.0617	62.483		6.0617	118.569
5.53	0.00603		6.08211	138.6		6.08211	81.3251
5.54	0.00607		6.10253	116.731		6.10253	140.094
5.55	0.00611		6.12294	99.8756		6.12294	166.876
5.56	0.00615		6.14336	83.0337		6.14336	68.6715
5.57	0.00619		6.16378	139.205		6.16378	161.48
5.58	0.00623		6.18419	91.3906		6.18419	45.3005
5.59	0.00627		6.20461	51.5894		6.20461	57.1344
5.6	0.00631		6.22502	115.802		6.22502	149.607
5.61	0.00635		6.24544	98.0279		6.24544	116.093
5.62	0.00639		6.26585	116.268		6.26585	111.592
5.63	0.00643		6.28627	119.521		6.28627	120.103
5.64	0.00648		6.30668	191.788		6.30668	93.6276
5.65	0.00652		6.3271	65.0681		6.3271	128.165
5.66	0.00657		6.34751	114.362		6.34751	82.7155
5.67	0.00661		6.36793	58.6698		6.36793	184.279
5.68	0.00666		6.38834	101.991		6.38834	144.855
5.69	0.00671		6.40876	85.3258		6.40876	89.4444
5.7	0.00676		6.42917	137.674		6.42917	119.047
5.71	0.0068		6.44959	69.0363		6.44959	56.6617
5.72	0.00686		6.47001	142.412		6.47001	125.29
5.73	0.00691		6.49042	94.8011		6.49042	80.9307
5.74	0.00696		6.51084	38.2039		6.51084	120.585
5.75	0.00701		6.53125	132.62		6.53125	129.252
5.76	0.00706		6.55167	172.05		6.55167	167.931
5.77	0.00712		6.57208	163.494		6.57208	94.624
5.78	0.00718		6.5925	121.951		6.5925	164.33
5.79	0.00723		6.61291	238.422		6.61291	203.048
5.8	0.00729		6.63333	208.906		6.63333	121.78
5.81	0.00735		6.65374	204.404		6.65374	173.524
5.82	0.00741		6.67416	169.916		6.67416	170.282
5.83	0.00747		6.69457	148.441		6.69457	91.0523
5.84	0.00753		6.71499	95.98		6.71499	129.836
5.85	0.0076		6.7354	221.532		6.7354	132.632
5.86	0.00766		6.75582	206.098		6.75582	257.441
5.87	0.00773		6.77624	238.678		6.77624	288.263
5.88	0.00779		6.79665	297.271		6.79665	267.098
5.89	0.00786		6.81707	262.878		6.81707	318.946
5.9	0.00793		6.83748	365.498		6.83748	280.807
5.91	0.008		6.8579	389.132		6.8579	397.681
5.92	0.00808		6.87831	413.78		6.87831	472.568
5.93	0.00815		6.89873	629.441		6.89873	587.468
5.94	0.00822		6.91914	743.116		6.91914	594.38
5.95	0.0083		6.93956	740.804		6.93956	754.306
5.96	0.00838		6.95997	930.506		6.95997	1010.24
5.97	0.00846		6.98039	1144.22		6.98039	1202.2
5.98	0.00854		7.0008	1242.95		7.0008	1354.16
5.99	0.00862		7.02122	1461.69		7.02122	1643.14
6	0.00871		7.04164	1863.45		7.04164	2007.13
6.01	0.0088		7.06205	2206.22		7.06205	2346.13
6.02	0.00889		7.08247	2731		7.08247	2907.15
6.03	0.00898		7.10288	3281.8		7.10288	3353.18
6.04	0.00907		7.1233	3973.61		7.1233	3853.22
6.05	0.00916		7.14371	4805.44		7.14371	4739.27
6.06	0.00926		7.16413	5926.27		7.16413	5608.34
6.07	0.00936		7.18454	7130.13		7.18454	7062.42
6.08	0.00946		7.20496	8722.99		7.20496	8640.52
6.09	0.00956		7.22537	11023.9		7.22537	10967.6
6.1	0.00967		7.24579	14204.8		7.24579	13517.7
6.11	0.00977		7.2662	17863.7		7.2662	16768.9
6.12	0.00988		7.28662	21589.6		7.28662	20459
6.13	0.00999		7.30703	24966.5		7.30703	22473.2
6.14	0.01011		7.32745	24485.5		7.32745	20930.4
6.15	0.01023		7.34787	18266.4		7.34787	14038.5
6.16	0.01035		7.36828	9745.4		7.36828	6527.73
6.17	0.01047		7.3887	4651.39		7.3887	2876.94
6.18	0.0106		7.40911	2426.39		7.40911	1606.17
6.19	0.01072		7.42953	1499.4		7.42953	1085.4
6.2	0.01086		7.44994	1094.43		7.44994	812.653
6.21	0.01099		7.47036	750.475		7.47036	740.915
6.22	0.01113		7.49077	769.53		7.49077	559.19
6.23	0.01127		7.51119	593.6		7.51119	503.478
6.24	0.01142		7.5316	543.682		7.5316	533.779
6.25	0.01156		7.55202	426.779		7.55202	327.093
6.26	0.01172		7.57243	421.888		7.57243	332.419
6.27	0.01187		7.59285	330.012		7.59285	437.759
6.28	0.01203		7.61326	310.149		7.61326	382.112
6.29	0.0122		7.63368	324.3		7.63368	296.477
6.3	0.01237		7.6541	432.464		7.6541	247.856
6.31	0.01254		7.67451	323.642		7.67451	332.247
6.32	0.01272		7.69493	284.834		7.69493	336.652
6.33	0.0129		7.71534	321.039		7.71534	340.069
6.34	0.01308		7.73576	225.257		7.73576	271.499
6.35	0.01328		7.75617	221.49		7.75617	229.943
6.36	0.01347		7.77659	260.736		7.77659	237.399
6.37	0.01368		7.797	266.995		7.797	228.868
6.38	0.01388		7.81742	227.268		7.81742	212.35
6.39	0.0141		7.83783	225.555		7.83783	184.845
6.4	0.01432		7.85825	277.855		7.85825	239.353
6.41	0.01455		7.87866	206.169		7.87866	279.874
6.42	0.01478		7.89908	279.496		7.89908	240.408
6.43	0.01502		7.9195	211.837		7.9195	258.954
6.44	0.01526		7.93991	234.192		7.93991	223.514
6.45	0.01552		7.96033	296.56		7.96033	291.087
6.46	0.01578		7.98074	232.942		7.98074	245.672
6.47	0.01605		8.00116	249.338		8.00116	188.271
6.48	0.01633		8.02157	260.747		8.02157	171.882
6.49	0.01662		8.04199	200.17		8.04199	173.507
6.5	0.01691		8.0624	230.606		8.0624	145.144
6.51	0.01722		8.08282	291.056		8.08282	183.794
6.52	0.01753		8.10323	134.519		8.10323	189.457
6.53	0.01786		8.12365	163.996		8.12365	92.1336
6.54	0.01819		8.14406	163.487		8.14406	129.823
6.55	0.01854		8.16448	136.991		8.16448	203.525
6.56	0.0189		8.18489	94.5089		8.18489	266.24
6.57	0.01927		8.20531	150.04		8.20531	257.968
6.58	0.01965		8.22573	140.585		8.22573	209.708
6.59	0.02005		8.24614	203.144		8.24614	125.462
6.6	0.02046		8.26656	200.716		8.26656	172.229
6.61	0.02089		8.28697	217.302		8.28697	226.009
6.62	0.02133		8.30739	125.902		8.30739	167.801
6.63	0.02179		8.3278	195.515		8.3278	152.607
6.64	0.02226		8.34822	190.141		8.34822	171.425
6.65	0.02276		8.36863	182.782		8.36863	142.257
6.66	0.02327		8.38905	114.435		8.38905	155.101
6.67	0.0238		8.40946	164.103		8.40946	113.958
6.68	0.02435		8.42988	143.784		8.42988	200.828
6.69	0.02492		8.45029	86.4784		8.45029	288.712
6.7	0.02552		8.47071	186.187		8.47071	257.608
6.71	0.02614		8.49112	169.908		8.49112	134.517
6.72	0.02679		8.51154	117.644		8.51154	133.439
6.73	0.02746		8.53196	100.393		8.53196	107.374
6.74	0.02816		8.55237	171.156		8.55237	80.3216
6.75	0.0289		8.57279	168.932		8.57279	233.282
6.76	0.02966		8.5932	158.722		8.5932	155.256
6.77	0.03046		8.61362	67.525		8.61362	197.243
6.78	0.0313		8.63403	240.342		8.63403	143.243
6.79	0.03217		8.65445	76.1726		8.65445	86.2551
6.8	0.03309		8.67486	54.0168		8.67486	106.281
6.81	0.03405		8.69528	127.875		8.69528	142.319
6.82	0.03506		8.71569	62.746		8.71569	125.37
6.83	0.03611		8.73611	69.631		8.73611	102.435
6.84	0.03722		8.75652	210.53		8.75652	138.512
6.85	0.03838		8.77694	166.442		8.77694	90.6022
6.86	0.03961		8.79735	131.368		8.79735	69.7054
6.87	0.0409		8.81777	90.3069		8.81777	205.821
6.88	0.04226		8.83819	58.2599		8.83819	154.95
6.89	0.0437		8.8586	144.226		8.8586	148.092
6.9	0.04521		8.87902	125.207		8.87902	223.247
6.91	0.04681		8.89943	80.2005		8.89943	85.4152
6.92	0.04851		8.91985	57.2078		8.91985	52.596
6.93	0.0503		8.94026	109.751		8.94026	154.79
6.94	0.05221		8.96068	111.307		8.96068	68.9964
6.95	0.05423		8.98109	131.877		8.98109	119.216
6.96	0.05638		9.00151	73.4601		9.00151	173.448
6.97	0.05867		9.02192	151.057		9.02192	89.694
6.98	0.06111		9.04234	77.6678		9.04234	117.952
6.99	0.06372		9.06275	100.292		9.06275	211.224
7	0.06651		9.08317	112.93		9.08317	112.508
7.01	0.0695		9.10359	97.5814		9.10359	190.805
7.02	0.07271		9.124	115.246		9.124	169.115
7.03	0.07615		9.14442	128.925		9.14442	132.439
7.04	0.07986		9.16483	177.617		9.16483	148.775
7.05	0.08387		9.18525	129.323		9.18525	79.1236
7.06	0.0882		9.20566	102.043		9.20566	145.486
7.07	0.09289		9.22608	99.7757		9.22608	110.86
7.08	0.09798		9.24649	34.5223		9.24649	101.248
7.09	0.10352		9.26691	97.2826		9.26691	120.649
7.1	0.10957		9.28732	133.056		9.28732	178.063
7.11	0.11619		9.30774	135.844		9.30774	93.4894
7.12	0.12346		9.32815	43.6449		9.32815	77.9289
7.13	0.13146		9.34857	83.4595		9.34857	112.381
7.14	0.14029		9.36898	109.288		9.36898	256.847
7.15	0.15007		9.3894	135.13		9.3894	228.325
7.16	0.16096		9.40982	79.985		9.40982	83.8166
7.17	0.17312		9.43023	85.854		9.43023	183.321
7.18	0.18675		9.45065	133.737		9.45065	134.838
7.19	0.20212		9.47106	79.6328		9.47106	167.368
7.2	0.21952		9.49148	109.543		9.49148	168.911
7.21	0.23934		9.51189	57.4661		9.51189	118.467
7.22	0.26204		9.53231	79.8847		9.53231	142.036
7.23	0.28822		9.55272	160.317		9.55272	114.618
7.24	0.31864		9.57314	109.763		9.57314	58.2131
7.25	0.35425		9.59355	39.2223		9.59355	74.5438
7.26	0.39631		9.61397	122.695		9.61397	130.887
7.27	0.44651		9.63438	112.182		9.63438	66.2441
7.28	0.50706		9.6548	185.682		9.6548	80.6136
7.29	0.58106		9.67521	114.196		9.67521	146.996
7.3	0.67278		9.69563	105.724		9.69563	131.392
7.31	0.7884		9.71605	103.265		9.71605	108.8
7.32	0.93698		9.73646	97.8193		9.73646	193.221
7.33	1.13234		9.75688	89.3875		9.75688	139.655
7.34	1.39628		9.77729	153.969		9.77729	221.103
7.35	1.76493		9.79771	157.565		9.79771	243.563
7.36	2.30305		9.81812	185.174		9.81812	144.036
7.37	3.16433		9.83854	152.796		9.83854	205.522
7.38	4.97603		9.85895	196.433		9.85895	245.021
7.39	10.4923		9.87937	76.0826		9.87937	188.533
7.4	26.9361		9.89978	117.746		9.89978	197.057
7.41	60.3046		9.9202	209.423		9.9202	250.595
7.42	96.0423		9.94061	201.114		9.94061	272.146
7.43	100		9.96103	184.818		9.96103	190.709
7.44	77.5937		9.98144	227.536		9.98144	314.286
7.45	45.5929		10.0019	227.267		10.0019	352.876
7.46	20.8366		10.0223	211.012		10.0223	395.478
7.47	8.70061		10.0427	265.771		10.0427	409.093
7.48	4.32009		10.0631	341.543		10.0631	437.722
7.49	2.77762		10.0835	371.329		10.0835	404.363
7.5	2.03095		10.1039	483.128		10.1039	569.017
7.51	1.56201		10.1243	592.941		10.1243	664.684
7.52	1.23847		10.1448	608.768		10.1448	721.364
7.53	1.00533		10.1652	814.608		10.1652	1018.06
7.54	0.83187		10.1856	869.462		10.1856	1082.76
7.55	0.6994		10.206	1293.33		10.206	1366.48
7.56	0.59599		10.2264	1485.21		10.2264	1597.21
7.57	0.51373		10.2468	1868.1		10.2468	1927.96
7.58	0.44726		10.2673	2485.01		10.2673	2440.72
7.59	0.39278		10.2877	3095.93		10.2877	3005.49
7.6	0.34759		10.3081	3724.87		10.3081	3546.27
7.61	0.30969		10.3285	4501.82		10.3285	4467.07
7.62	0.2776		10.3489	5100.78		10.3489	4909.88
7.63	0.2502		10.3693	5164.76		10.3693	4915.7
7.64	0.22661		10.3897	4128.75		10.3897	3589.53
7.65	0.20617		10.4102	2603.75		10.4102	2189.38
7.66	0.18834		10.4306	1222.77		10.4306	1016.24
7.67	0.1727		10.451	577.799		10.451	639.118
7.68	0.1589		10.4714	475.843		10.4714	412.006
7.69	0.14667		10.4918	395.901		10.4918	367.906
7.7	0.13578		10.5122	353.972		10.5122	353.819
7.71	0.12604		10.5327	349.057		10.5327	291.745
7.72	0.1173		10.5531	243.156		10.5531	282.683
7.73	0.10942		10.5735	215.268		10.5735	306.635
7.74	0.10238		10.5939	235.393		10.5939	287.6
7.75	0.09592		10.6143	265.533		10.6143	247.578
7.76	0.09005		10.6347	233.686		10.6347	171.568
7.77	0.08469		10.6552	228.852		10.6552	229.572
7.78	0.07978		10.6756	222.032		10.6756	231.588
7.79	0.07529		10.696	210.226		10.696	317.618
7.8	0.07116		10.7164	314.434		10.7164	340.66
7.81	0.06735		10.7368	238.655		10.7368	238.716
7.82	0.06384		10.7572	189.889		10.7572	230.784
7.83	0.06059		10.7776	253.137		10.7776	241.865
7.84	0.05758		10.7981	234.399		10.7981	229.959
7.85	0.05479		10.8185	200.674		10.8185	313.066
7.86	0.05219		10.8389	245.963		10.8389	233.186
7.87	0.04977		10.8593	242.266		10.8593	271.319
7.88	0.04751		10.8797	189.582		10.8797	267.465
7.89	0.0454		10.9001	256.912		10.9001	245.624
7.9	0.04342		10.9206	263.255		10.9206	361.796
7.91	0.04157		10.941	234.612		10.941	302.981
7.92	0.03984		10.9614	298.982		10.9614	262.178
7.93	0.0382		10.9818	228.367		10.9818	228.389
7.94	0.03667		11.0022	291.764		11.0022	313.612
7.95	0.03523		11.0226	313.176		11.0226	286.849
7.96	0.03386		11.043	259.6		11.043	247.098
7.97	0.03258		11.0635	166.039		11.0635	230.361
7.98	0.03137		11.0839	264.491		11.0839	196.636
7.99	0.03022		11.1043	262.957		11.1043	282.924
8	0.02913		11.1247	225.436		11.1247	261.225
8.01	0.0281		11.1451	225.929		11.1451	310.539
8.02	0.02713		11.1655	256.436		11.1655	164.867
8.03	0.0262		11.186	222.956		11.186	198.207
8.04	0.02532		11.2064	220.489		11.2064	218.559
8.05	0.02448		11.2268	240.037		11.2268	322.925
8.06	0.02369		11.2472	198.598		11.2472	266.304
8.07	0.02293		11.2676	337.172		11.2676	282.696
8.08	0.02221		11.288	310.76		11.288	299.101
8.09	0.02152		11.3084	231.362		11.3084	284.518
8.1	0.02087		11.3289	264.977		11.3289	320.949
8.11	0.02024		11.3493	265.606		11.3493	374.392
8.12	0.01964		11.3697	303.248		11.3697	282.849
8.13	0.01907		11.3901	356.905		11.3901	309.318
8.14	0.01852		11.4105	279.574		11.4105	373.801
8.15	0.018		11.4309	369.258		11.4309	247.296
8.16	0.01749		11.4513	349.954		11.4513	364.804
8.17	0.01701		11.4718	252.665		11.4718	372.325
8.18	0.01655		11.4922	332.389		11.4922	373.859
8.19	0.01611		11.5126	328.127		11.5126	353.406
8.2	0.01569		11.533	355.878		11.533	314.966
8.21	0.01528		11.5534	334.643		11.5534	236.539
8.22	0.01489		11.5738	382.421		11.5738	339.125
8.23	0.01451		11.5943	319.213		11.5943	363.724
8.24	0.01415		11.6147	288.019		11.6147	375.336
8.25	0.0138		11.6351	349.838		11.6351	365.96
8.26	0.01347		11.6555	361.671		11.6555	442.598
8.27	0.01314		11.6759	377.518		11.6759	358.248
8.28	0.01283		11.6963	298.378		11.6963	310.912
8.29	0.01254		11.7167	310.251		11.7167	455.588
8.3	0.01225		11.7372	383.138		11.7372	328.278
8.31	0.01197		11.7576	378.039		11.7576	437.98
8.32	0.0117		11.778	418.954		11.778	343.695
8.33	0.01144		11.7984	237.882		11.7984	328.423
8.34	0.01119		11.8188	401.823		11.8188	381.164
8.35	0.01095		11.8392	339.779		11.8392	419.919
8.36	0.01072		11.8597	425.748		11.8597	328.686
8.37	0.01049		11.8801	348.73		11.8801	417.465
8.38	0.01028		11.9005	369.726		11.9005	364.258
8.39	0.01007		11.9209	349.736		11.9209	358.064
8.4	0.00986		11.9413	388.759		11.9413	423.883
8.41	0.00967		11.9617	468.796		11.9617	462.715
8.42	0.00948		11.9822	419.846		11.9822	437.559
8.43	0.00929		12.0026	366.91		12.0026	410.417
8.44	0.00911		12.023	440.988		12.023	460.287
8.45	0.00894		12.0434	504.079		12.0434	414.171
8.46	0.00877		12.0638	400.184		12.0638	412.067
8.47	0.00861		12.0842	505.302		12.0842	409.977
8.48	0.00845		12.1046	433.434		12.1046	508.899
8.49	0.0083		12.1251	471.58		12.1251	541.834
8.5	0.00815		12.1455	548.739		12.1455	556.782
8.51	0.00801		12.1659	442.912		12.1659	518.743
8.52	0.00787		12.1863	509.098		12.1863	565.717
8.53	0.00774		12.2067	580.298		12.2067	541.704
8.54	0.00761		12.2271	594.512		12.2271	650.704
8.55	0.00748		12.2476	515.739		12.2476	580.717
8.56	0.00736		12.268	606.98		12.268	737.743
8.57	0.00724		12.2884	757.234		12.2884	748.782
8.58	0.00712		12.3088	695.502		12.3088	843.833
8.59	0.00701		12.3292	757.784		12.3292	860.898
8.6	0.0069		12.3496	828.079		12.3496	854.975
8.61	0.00679		12.37	891.388		12.37	1035.07
8.62	0.00669		12.3905	950.71		12.3905	1179.17
8.63	0.00659		12.4109	1019.05		12.4109	1327.29
8.64	0.00649		12.4313	1171.4		12.4313	1359.41
8.65	0.00639		12.4517	1462.76		12.4517	1864.56
8.66	0.0063		12.4721	1685.14		12.4721	1936.71
8.67	0.00621		12.4925	2001.53		12.4925	2332.88
8.68	0.00612		12.513	2376.93		12.513	2831.06
8.69	0.00604		12.5334	2943.35		12.5334	3396.26
8.7	0.00596		12.5538	3631.78		12.5538	4131.46
8.71	0.00588		12.5742	4397.22		12.5742	5064.68
8.72	0.0058		12.5946	5586.68		12.5946	6136.92
8.73	0.00572		12.615	7183.15		12.615	7463.16
8.74	0.00565		12.6354	8798.64		12.6354	9004.42
8.75	0.00558		12.6559	10925.1		12.6559	10542.7
8.76	0.00551		12.6763	12821.7		12.6763	11830
8.77	0.00544		12.6967	14169.2		12.6967	12992.3
8.78	0.00537		12.7171	13572.7		12.7171	11586.6
8.79	0.00531		12.7375	9945.27		12.7375	8403.91
8.8	0.00524		12.7579	6235.84		12.7579	5082.24
8.81	0.00518		12.7783	3350.42		12.7783	2671.59
8.82	0.00512		12.7988	1814.01		12.7988	1491.96
8.83	0.00506		12.8192	1200.62		12.8192	998.33
8.84	0.00501		12.8396	874.243		12.8396	884.718
8.85	0.00495		12.86	786.878		12.86	751.119
8.86	0.0049		12.8804	745.527		12.8804	692.533
8.87	0.00485		12.9008	712.189		12.9008	674.96
8.88	0.0048		12.9213	619.865		12.9213	632.4
8.89	0.00475		12.9417	601.554		12.9417	527.853
8.9	0.0047		12.9621	507.258		12.9621	608.319
8.91	0.00465		12.9825	579.974		12.9825	518.797
8.92	0.00461		13.0029	497.705		13.0029	493.289
8.93	0.00457		13.0233	528.449		13.0233	553.793
8.94	0.00452		13.0437	478.206		13.0437	543.311
8.95	0.00448		13.0642	502.977		13.0642	569.841
8.96	0.00444		13.0846	498.762		13.0846	501.385
8.97	0.0044		13.105	363.56		13.105	488.941
8.98	0.00436		13.1254	404.372		13.1254	516.51
8.99	0.00433		13.1458	524.198		13.1458	510.092
9	0.00429		13.1662	482.037		13.1662	473.688
9.01	0.00425		13.1867	434.889		13.1867	454.296
9.02	0.00422		13.2071	352.756		13.2071	363.917
9.03	0.00419		13.2275	417.636		13.2275	469.551
9.04	0.00416		13.2479	312.529		13.2479	480.198
9.05	0.00413		13.2683	371.436		13.2683	431.857
9.06	0.0041		13.2887	418.357		13.2887	356.53
9.07	0.00407		13.3092	499.291		13.3092	475.216
9.08	0.00404		13.3296	432.239		13.3296	435.914
9.09	0.00401		13.35	380.201		13.35	414.626
9.1	0.00398		13.3704	472.176		13.3704	413.351
9.11	0.00396		13.3908	433.164		13.3908	323.088
9.12	0.00393		13.4112	356.167		13.4112	437.838
9.13	0.00391		13.4316	387.183		13.4316	400.602
9.14	0.00389		13.452	344.212		13.452	431.378
9.15	0.00387		13.4725	313.255		13.4725	386.167
9.16	0.00384		13.4929	399.312		13.4929	395.969
9.17	0.00382		13.5133	328.382		13.5133	417.785
9.18	0.0038		13.5337	381.466		13.5337	313.613
9.19	0.00379		13.5541	331.563		13.5541	373.454
9.2	0.00377		13.5746	339.674		13.5746	385.307
9.21	0.00375		13.595	338.799		13.595	303.174
9.22	0.00373		13.6154	242.937		13.6154	320.054
9.23	0.00372		13.6358	371.089		13.6358	388.947
9.24	0.0037		13.6562	360.255		13.6562	351.852
9.25	0.00369		13.6766	288.434		13.6766	334.771
9.26	0.00368		13.697	312.626		13.697	360.703
9.27	0.00366		13.7174	301.833		13.7174	310.647
9.28	0.00365		13.7379	345.053		13.7379	261.605
9.29	0.00364		13.7583	242.286		13.7583	338.575
9.3	0.00363		13.7787	250.533		13.7787	320.558
9.31	0.00362		13.7991	267.794		13.7991	275.555
9.32	0.00361		13.8195	377.068		13.8195	274.564
9.33	0.0036		13.8399	247.356		13.8399	334.586
9.34	0.0036		13.8604	253.657		13.8604	304.621
9.35	0.00359		13.8808	221.972		13.8808	299.669
9.36	0.00358		13.9012	301.301		13.9012	252.73
9.37	0.00358		13.9216	228.643		13.9216	250.804
9.38	0.00358		13.942	306.999		13.942	233.891
9.39	0.00357		13.9624	266.368		13.9624	253.99
9.4	0.00357		13.9828	288.751		13.9828	270.103
9.41	0.00357		14.0033	204.148		14.0033	267.229
9.42	0.00357		14.0237	290.558		14.0237	274.367
9.43	0.00357		14.0441	206.982		14.0441	305.519
9.44	0.00357		14.0645	288.419		14.0645	326.683
9.45	0.00357		14.0849	278.87		14.0849	236.861
9.46	0.00357		14.1053	219.335		14.1053	247.051
9.47	0.00357		14.1258	228.813		14.1258	236.254
9.48	0.00358		14.1462	166.305		14.1462	241.47
9.49	0.00358		14.1666	271.81		14.1666	251.7
9.5	0.00359		14.187	263.329		14.187	223.942
9.51	0.00359		14.2074	305.862		14.2074	310.197
9.52	0.0036		14.2278	276.408		14.2278	242.465
9.53	0.00361		14.2483	282.968		14.2483	238.746
9.54	0.00362		14.2687	218.541		14.2687	279.04
9.55	0.00363		14.2891	298.128		14.2891	316.346
9.56	0.00364		14.3095	246.729		14.3095	300.666
9.57	0.00366		14.3299	230.343		14.3299	349.999
9.58	0.00367		14.3503	262.971		14.3503	375.344
9.59	0.00368		14.3707	233.612		14.3707	403.703
9.6	0.0037		14.3912	259.267		14.3912	456.074
9.61	0.00372		14.4116	303.936		14.4116	368.459
9.62	0.00374		14.432	385.618		14.432	493.856
9.63	0.00375		14.4524	462.314		14.4524	454.267
9.64	0.00378		14.4728	427.023		14.4728	629.69
9.65	0.0038		14.4932	565.746		14.4932	725.126
9.66	0.00382		14.5137	665.483		14.5137	729.575
9.67	0.00385		14.5341	770.233		14.5341	885.037
9.68	0.00387		14.5545	886.997		14.5545	1076.51
9.69	0.0039		14.5749	1142.77		14.5749	1236
9.7	0.00393		14.5953	1418.57		14.5953	1472.5
9.71	0.00396		14.6157	1625.37		14.6157	1780.01
9.72	0.00399		14.6361	2045.19		14.6361	1988.54
9.73	0.00403		14.6566	2209.02		14.6566	2215.08
9.74	0.00407		14.677	2484.86		14.677	2267.63
9.75	0.0041		14.6974	2176.72		14.6974	1953.2
9.76	0.00415		14.7178	1675.6		14.7178	1462.78
9.77	0.00419		14.7382	1125.48		14.7382	1001.37
9.78	0.00423		14.7586	614.382		14.7586	571.974
9.79	0.00428		14.779	445.296		14.779	388.591
9.8	0.00433		14.7995	370.223		14.7995	268.222
9.81	0.00438		14.8199	304.163		14.8199	226.865
9.82	0.00444		14.8403	171.117		14.8403	208.521
9.83	0.0045		14.8607	209.085		14.8607	188.19
9.84	0.00456		14.8811	186.066		14.8811	179.872
9.85	0.00462		14.9015	168.061		14.9015	175.567
9.86	0.00469		14.922	156.07		14.922	178.275
9.87	0.00476		14.9424	89.092		14.9424	245.996
9.88	0.00484		14.9628	181.128		14.9628	152.73
9.89	0.00492		14.9832	119.177		14.9832	155.476
9.9	0.005		15.0036	150.24		15.0036	96.236
9.91	0.00509		15.024	133.317		15.024	198.009
9.92	0.00518		15.0444	105.407		15.0444	144.794
9.93	0.00528		15.0649	104.51		15.0649	112.593
9.94	0.00538		15.0853	67.6277		15.0853	124.404
9.95	0.00549		15.1057	102.759		15.1057	99.2285
9.96	0.00561		15.1261	118.903		15.1261	87.0658
9.97	0.00573		15.1465	103.061		15.1465	146.916
9.98	0.00586		15.1669	80.2329		15.1669	120.779
9.99	0.006		15.1874	96.4182		15.1874	105.655
10	0.00614		15.2078	151.617		15.2078	133.544
10.01	0.0063		15.2282	99.8296		15.2282	65.4465
10.02	0.00646		15.2486	179.056		15.2486	66.3614
10.03	0.00664		15.269	178.295		15.269	127.314
10.04	0.00683		15.2894	219.549		15.2894	90.2789
10.05	0.00702		15.3099	100.816		15.3099	137.257
10.06	0.00724		15.3303	74.0961		15.3303	91.2481
10.07	0.00746		15.3507	57.3902		15.3507	171.252
10.08	0.00771		15.3711	125.698		15.3711	94.2691
10.09	0.00797		15.3915	28.0191		15.3915	116.299
10.1	0.00825		15.4119	117.354		15.4119	83.3418
10.11	0.00855		15.4323	89.7025		15.4323	76.3976
10.12	0.00888		15.4528	67.0646		15.4528	79.4664
10.13	0.00923		15.4732	74.7473		15.4732	77.548
10.14	0.00961		15.4936	129.444		15.4936	130.643
10.15	0.01002		15.514	70.1537		15.514	118.75
10.16	0.01046		15.5344	107.877		15.5344	105.871
10.17	0.01095		15.5548	91.6144		15.5548	66.004
10.18	0.01148		15.5753	81.3651		15.5753	90.1008
10.19	0.01206		15.5957	102.129		15.5957	97.2105
10.2	0.01269		15.6161	53.9074		15.6161	131.333
10.21	0.01339		15.6365	107.699		15.6365	109.469
10.22	0.01417		15.6569	53.5041		15.6569	99.6172
10.23	0.01502		15.6773	89.1956		15.6773	75.7786
10.24	0.01597		15.6977	95.9008		15.6977	73.953
10.25	0.01703		15.7182	53.6195		15.7182	132.14
10.26	0.01822		15.7386	117.352		15.7386	144.341
10.27	0.01956		15.759	76.0978		15.759	126.554
10.28	0.02107		15.7794	94.8573		15.7794	158.78
10.29	0.02279		15.7998	57.6304		15.7998	106.019
10.3	0.02476		15.8202	146.417		15.8202	126.271
10.31	0.02703		15.8407	111.217		15.8407	117.536
10.32	0.02965		15.8611	192.031		15.8611	146.814
10.33	0.03272		15.8815	83.8589		15.8815	196.105
10.34	0.03633		15.9019	118.7		15.9019	162.409
10.35	0.04064		15.9223	128.555		15.9223	107.725
10.36	0.04581		15.9427	64.423		15.9427	182.055
10.37	0.05211		15.9631	115.305		15.9631	196.398
10.38	0.05988		15.9836	119.2		15.9836	155.753
10.39	0.06964		16.004	82.1095		16.004	189.122
10.4	0.08212		16.0244	123.032		16.0244	275.503
10.41	0.09843		16.0448	165.969		16.0448	220.897
10.42	0.1203		16.0652	185.918		16.0652	310.305
10.43	0.1506		16.0856	225.882		16.0856	359.725
10.44	0.19435		16.106	134.859		16.106	431.158
10.45	0.26266		16.1265	252.85		16.1265	451.604
10.46	0.39536		16.1469	253.854		16.1469	538.063
10.47	0.75633		16.1673	339.872		16.1673	642.535
10.48	1.78155		16.1877	380.903		16.1877	691.02
10.49	3.89274		16.2081	466.948		16.2081	860.518
10.5	6.32794		16.2285	607.007		16.2285	978.029
10.51	6.7344		16.249	717.079		16.249	1131.55
10.52	5.5785		16.2694	916.165		16.2694	1327.09
10.53	4.41886		16.2898	1080.26		16.2898	1525.64
10.54	2.82425		16.3102	1242.38		16.3102	1819.2
10.55	1.41535		16.3306	1697.5		16.3306	2201.78
10.56	0.64764		16.351	1976.64		16.351	2535.37
10.57	0.34362		16.3714	2336.8		16.3714	2913.97
10.58	0.22769		16.3919	2902.97		16.3919	3554.58
10.59	0.16926		16.4123	3221.15		16.4123	3686.21
10.6	0.13202		16.4327	3209.34		16.4327	3568.85
10.61	0.10606		16.4531	2870.55		16.4531	2971.5
10.62	0.08717		16.4735	1975.77		16.4735	2016.17
10.63	0.07299		16.4939	1275.01		16.4939	1158.85
10.64	0.06209		16.5144	596.256		16.5144	730.539
10.65	0.05351		16.5348	326.519		16.5348	405.244
10.66	0.04665		16.5552	230.795		16.5552	330.962
10.67	0.04108		16.5756	202.085		16.5756	203.692
10.68	0.03649		16.596	143.389		16.596	219.436
10.69	0.03266		16.6164	123.706		16.6164	217.193
10.7	0.02944		16.6368	139.036		16.6368	148.962
10.71	0.0267		16.6573	136.381		16.6573	100.745
10.72	0.02436		16.6777	127.738		16.6777	108.54
10.73	0.02233		16.6981	90.1098		16.6981	131.349
10.74	0.02058		16.7185	102.495		16.7185	100.17
10.75	0.01904		16.7389	114.893		16.7389	32.0044
10.76	0.01769		16.7593	84.3057		16.7593	96.7873
10.77	0.01649		16.7797	85.7315		16.7797	90.5832
10.78	0.01544		16.8002	96.1709		16.8002	82.3921
10.79	0.01449		16.8206	104.624		16.8206	97.2138
10.8	0.01365		16.841	130.091		16.841	100.049
10.81	0.01289		16.8614	105.571		16.8614	83.8962
10.82	0.0122		16.8818	85.0646		16.8818	89.7568
10.83	0.01159		16.9022	92.572		16.9022	74.6303
10.84	0.01102		16.9227	102.093		16.9227	91.5168
10.85	0.01051		16.9431	106.628		16.9431	75.4162
10.86	0.01005		16.9635	171.176		16.9635	102.329
10.87	0.00963		16.9839	115.738		16.9839	82.2538
10.88	0.00924		17.0043	60.3131		17.0043	89.1921
10.89	0.00888		17.0247	85.9021		17.0247	70.1432
10.9	0.00855		17.0451	67.5047		17.0451	88.4637
10.91	0.00825		17.0656	108.853		17.0656	84.7972
10.92	0.00798		17.086	111.215		17.086	94.1435
10.93	0.00772		17.1064	86.5903		17.1064	93.5028
10.94	0.00748		17.1268	105.979		17.1268	83.8751
10.95	0.00726		17.1472	134.382		17.1472	135.26
10.96	0.00706		17.1676	61.7983		17.1676	122.658
10.97	0.00687		17.1881	113.228		17.1881	133.069
10.98	0.00669		17.2085	78.6716		17.2085	117.493
10.99	0.00653		17.2289	140.129		17.2289	191.93
11	0.00638		17.2493	130.599		17.2493	102.38
11.01	0.00624		17.2697	98.0836		17.2697	130.843
11.02	0.00611		17.2901	156.581		17.2901	56.3189
11.03	0.00598		17.3105	116.093		17.3105	129.808
11.04	0.00587		17.331	111.618		17.331	114.309
11.05	0.00576		17.3514	162.157		17.3514	154.824
11.06	0.00566		17.3718	138.709		17.3718	145.351
11.07	0.00557		17.3922	130.275		17.3922	227.892
11.08	0.00548		17.4126	171.854		17.4126	241.445
11.09	0.0054		17.4331	220.447		17.4331	220.012
11.1	0.00533		17.4535	202.054		17.4535	202.591
11.11	0.00526		17.4739	153.674		17.4739	218.183
11.12	0.00519		17.4943	176.308		17.4943	232.788
11.13	0.00513		17.5147	254.955		17.5147	231.406
11.14	0.00508		17.5351	180.616		17.5351	280.037
11.15	0.00503		17.5555	275.291		17.5555	239.681
11.16	0.00498		17.5759	262.979		17.5759	292.338
11.17	0.00493		17.5964	305.681		17.5964	418.008
11.18	0.00489		17.6168	340.397		17.6168	455.691
11.19	0.00485		17.6372	359.126		17.6372	455.387
11.2	0.00482		17.6576	384.868		17.6576	568.095
11.21	0.00479		17.678	480.624		17.678	690.817
11.22	0.00476		17.6985	606.394		17.6985	828.552
11.23	0.00473		17.7189	644.178		17.7189	923.299
11.24	0.00471		17.7393	794.975		17.7393	1113.06
11.25	0.00469		17.7597	976.785		17.7597	1347.83
11.26	0.00467		17.7801	1097.61		17.7801	1471.62
11.27	0.00466		17.8005	1363.45		17.8005	1738.42
11.28	0.00464		17.8209	1730.3		17.8209	2100.23
11.29	0.00463		17.8413	2054.16		17.8413	2340.06
11.3	0.00462		17.8618	2453.04		17.8618	2864.89
11.31	0.00461		17.8822	3105.93		17.8822	3310.74
11.32	0.00461		17.9026	3607.84		17.9026	3992.61
11.33	0.00461		17.923	4444.76		17.923	4609.49
11.34	0.0046		17.9434	5663.69		17.9434	5465.38
11.35	0.00461		17.9638	6623.64		17.9638	6352.28
11.36	0.00461		17.9843	7775.6		17.9843	7007.19
11.37	0.00461		18.0047	8037.57		18.0047	7330.12
11.38	0.00462		18.0251	7825.56		18.0251	6677.06
11.39	0.00462		18.0455	6119.56		18.0455	5197.02
11.4	0.00463		18.0659	4247.58		18.0659	3534.99
11.41	0.00464		18.0863	2595.6		18.0863	2163.97
11.42	0.00466		18.1068	1351.65		18.1068	1173.96
11.43	0.00467		18.1272	822.701		18.1272	633.966
11.44	0.00469		18.1476	548.77		18.1476	456.985
11.45	0.0047		18.168	434.853		18.168	338.018
11.46	0.00472		18.1884	352.949		18.1884	292.063
11.47	0.00474		18.2088	285.059		18.2088	246.121
11.48	0.00476		18.2292	234.182		18.2292	195.192
11.49	0.00479		18.2497	283.319		18.2497	236.276
11.5	0.00481		18.2701	219.47		18.2701	199.373
11.51	0.00484		18.2905	210.634		18.2905	172.482
11.52	0.00487		18.3109	181.812		18.3109	168.605
11.53	0.0049		18.3313	180.003		18.3313	171.741
11.54	0.00493		18.3517	183.208		18.3517	147.889
11.55	0.00496		18.3722	196.427		18.3722	123.051
11.56	0.005		18.3926	196.659		18.3926	132.225
11.57	0.00503		18.413	176.905		18.413	153.413
11.58	0.00507		18.4334	109.164		18.4334	149.613
11.59	0.00511		18.4538	90.4368		18.4538	79.8266
11.6	0.00515		18.4742	137.723		18.4742	118.053
11.61	0.00519		18.4946	98.0235		18.4946	87.292
11.62	0.00524		18.5151	131.337		18.5151	72.5442
11.63	0.00528		18.5355	161.665		18.5355	108.768
11.64	0.00525		18.5559	74.0055		18.5559	101.004
11.65	0.0053		18.5763	118.36		18.5763	110.253
11.66	0.00535		18.5967	154.728		18.5967	115.516
11.67	0.00541		18.6171	125.11		18.6171	85.791
11.68	0.00546		18.6376	49.5052		18.6376	105.079
11.69	0.00552		18.658	70.9162		18.658	123.38
11.7	0.00558		18.6784	156.341		18.6784	126.694
11.71	0.00564		18.6988	120.779		18.6988	85.0215
11.72	0.00571		18.7192	90.2309		18.7192	121.361
11.73	0.00577		18.7396	102.696		18.7396	89.7143
11.74	0.00584		18.76	75.1753		18.76	73.0801
11.75	0.00591		18.7805	113.668		18.7805	96.6059
11.76	0.00599		18.8009	135.174		18.8009	127.145
11.77	0.00606		18.8213	132.694		18.8213	107.696
11.78	0.00614		18.8417	56.2274		18.8417	111.261
11.79	0.00622		18.8621	118.774		18.8621	122.838
11.8	0.0063		18.8825	99.335		18.8825	106.429
11.81	0.00639		18.903	117.909		18.903	116.032
11.82	0.00648		18.9234	102.497		18.9234	82.6483
11.83	0.00657		18.9438	117.098		18.9438	92.2775
11.84	0.00667		18.9642	131.713		18.9642	117.92
11.85	0.00676		18.9846	125.342		18.9846	90.5748
11.86	0.00687		19.005	115.984		19.005	134.243
11.87	0.00697		19.0254	138.64		19.0254	89.9239
11.88	0.00708		19.0459	160.309		19.0459	76.6178
11.89	0.00719		19.0663	107.992		19.0663	108.325
11.9	0.0073		19.0867	79.689		19.0867	138.044
11.91	0.00742		19.1071	122.399		19.1071	136.777
11.92	0.00755		19.1275	145.123		19.1275	100.523
11.93	0.00767		19.1479	111.86		19.1479	158.282
11.94	0.00781		19.1684	201.611		19.1684	179.053
11.95	0.00794		19.1888	182.376		19.1888	155.838
11.96	0.00808		19.2092	211.154		19.2092	173.635
11.97	0.00823		19.2296	191.946		19.2296	205.446
11.98	0.00838		19.25	211.751		19.25	237.269
11.99	0.00853		19.2704	239.57		19.2704	332.105
12	0.0087		19.2908	221.403		19.2908	320.954
12.01	0.00886		19.3113	291.249		19.3113	334.817
12.02	0.00904		19.3317	333.109		19.3317	386.692
12.03	0.00922		19.3521	437.982		19.3521	475.58
12.04	0.0094		19.3725	475.869		19.3725	525.481
12.05	0.0096		19.3929	528.77		19.3929	613.395
12.06	0.0098		19.4133	670.684		19.4133	603.321
12.07	0.01		19.4337	753.611		19.4337	777.261
12.08	0.01022		19.4542	840.553		19.4542	744.214
12.09	0.01044		19.4746	918.508		19.4746	724.18
12.1	0.01068		19.495	748.476		19.495	675.158
12.11	0.01092		19.5154	536.458		19.5154	495.15
12.12	0.01117		19.5358	432.454		19.5358	315.154
12.13	0.01143		19.5562	287.463		19.5562	240.172
12.14	0.0117		19.5767	201.486		19.5767	142.202
12.15	0.01199		19.5971	229.523		19.5971	132.245
12.16	0.01228		19.6175	108.573		19.6175	95.3015
12.17	0.01259		19.6379	110.637		19.6379	105.371
12.18	0.01291		19.6583	84.7141		19.6583	116.453
12.19	0.01325		19.6787	135.805		19.6787	123.548
12.2	0.01367		19.6991	130.91		19.6991	60.6559
12.21	0.01403		19.7196	109.028		19.7196	89.7768
12.22	0.01441		19.74	65.1594		19.74	91.9107
12.23	0.01481		19.7604	111.305		19.7604	84.0575
12.24	0.01523		19.7808	118.464		19.7808	83.2173
12.25	0.01567		19.8012	134.636		19.8012	113.39
12.26	0.01613		19.8216	98.8223		19.8216	98.5756
12.27	0.01661		19.8421	102.022		19.8421	43.7742
12.28	0.01704		19.8625	92.2353		19.8625	109.986
12.29	0.01757		19.8829	89.4622		19.8829	74.2102
12.3	0.01821		19.9033	110.703		19.9033	110.448
12.31	0.0188		19.9237	75.9568		19.9237	113.698
12.32	0.01942		19.9441	115.225		19.9441	121.961
12.33	0.02007		19.9645	63.5058		19.9645	114.237
12.34	0.02076		19.985	80.6258		19.985	59.5266
12.35	0.02149		20.0054	102.759		20.0054	104.829
12.36	0.02226		20.0258	88.9066		20.0258	102.144
12.37	0.02308		20.0462	99.0674		20.0462	111.472
12.38	0.02394		20.0666	126.242		20.0666	136.813
12.39	0.02486		20.087	132.43		20.087	134.166
12.4	0.02583		20.1075	90.6313		20.1075	151.533
12.41	0.02701		20.1279	90.8464		20.1279	129.913
12.42	0.02811		20.1483	105.075		20.1483	108.306
12.43	0.02929		20.1687	144.318		20.1687	78.7112
12.44	0.03055		20.1891	131.574		20.1891	79.1298
12.45	0.03189		20.2095	83.8431		20.2095	91.5613
12.46	0.03333		20.2299	111.126		20.2299	70.0057
12.47	0.03487		20.2504	88.423		20.2504	104.115
12.48	0.03653		20.2708	98.7334		20.2708	127.238
12.49	0.03831		20.2912	91.0573		20.2912	114.373
12.5	0.04023		20.3116	91.3949		20.3116	98.5216
12.51	0.04231		20.332	107.746		20.332	118.683
12.52	0.04457		20.3524	120.111		20.3524	130.857
12.53	0.04701		20.3729	55.4891		20.3729	92.0444
12.54	0.04967		20.3933	138.881		20.3933	107.245
12.55	0.05257		20.4137	119.287		20.4137	146.458
12.56	0.05574		20.4341	96.7057		20.4341	106.684
12.57	0.05922		20.4545	90.1384		20.4545	98.9227
12.58	0.06304		20.4749	109.585		20.4749	82.1746
12.59	0.06726		20.4953	146.045		20.4953	150.439
12.6	0.07193		20.5158	130.518		20.5158	122.717
12.61	0.07712		20.5362	88.0054		20.5362	92.0079
12.62	0.08291		20.5566	70.5061		20.5566	109.312
12.63	0.08939		20.577	108.431		20.577	108.628
12.64	0.09668		20.5974	91.3701		20.5974	106.958
12.65	0.10493		20.6178	108.323		20.6178	139.3
12.66	0.11431		20.6383	120.289		20.6383	155.656
12.67	0.12503		20.6587	106.268		20.6587	112.024
12.68	0.13737		20.6791	124.261		20.6791	147.405
12.69	0.15167		20.6995	101.268		20.6995	145.8
12.7	0.16837		20.7199	89.2886		20.7199	148.207
12.71	0.18804		20.7403	126.323		20.7403	158.627
12.72	0.21144		20.7608	113.37		20.7608	103.06
12.73	0.23958		20.7812	91.4314		20.7812	61.5059
12.74	0.27383		20.8016	66.5062		20.8016	92.521
12.75	0.31609		20.822	104.078		20.822	103.549
12.76	0.36911		20.8424	122.664		20.8424	125.59
12.77	0.43687		20.8628	92.2627		20.8628	132.644
12.78	0.52539		20.8832	126.875		20.8832	125.711
12.79	0.64412		20.9036	81.5017		20.9036	121.791
12.8	0.80845		20.9241	129.142		20.9241	101.884
12.81	1.046		20.9445	134.795		20.9445	108.989
12.82	1.41871		20.9649	115.462		20.9649	90.1078
12.83	2.14408		20.9853	102.143		20.9853	116.239
12.84	4.04503		21.0057	115.837		21.0057	103.384
12.85	9.11125		21.0262	115.545		21.0262	95.5414
12.86	18.9947		21.0466	140.267		21.0466	132.712
12.87	29.7133		21.067	123.002		21.067	129.895
12.88	30.1332		21.0874	89.7503		21.0874	63.0914
12.89	23.7966		21.1078	124.513		21.1078	105.301
12.9	20.484		21.1282	103.288		21.1282	102.523
12.91	16.6206		21.1486	74.0779		21.1486	89.7579
12.92	10.0305		21.169	115.881		21.169	67.0059
12.93	4.94244		21.1895	108.698		21.1895	106.687
12.94	2.43186		21.2099	100.528		21.2099	91.3818
12.95	1.44764		21.2303	97.3718		21.2303	148.089
12.96	1.02275		21.2507	96.2292		21.2507	99.8093
12.97	0.78033		21.2711	89.1003		21.2711	158.543
12.98	0.61769		21.2916	86.9849		21.2916	124.289
12.99	0.50147		21.312	77.8832		21.312	126.048
13	0.41537		21.3324	117.795		21.3324	145.82
13.01	0.34975		21.3528	85.7205		21.3528	138.605
13.02	0.29859		21.3732	119.66		21.3732	94.4027
13.03	0.2579		21.3936	103.612		21.3936	124.214
13.04	0.22501		21.414	119.578		21.414	111.037
13.05	0.19804		21.4344	137.558		21.4344	134.874
13.06	0.17565		21.4549	71.5517		21.4549	158.724
13.07	0.15684		21.4753	88.5588		21.4753	112.586
13.08	0.14091		21.4957	77.5794		21.4957	125.462
13.09	0.12728		21.5161	92.3655		21.5161	96.3503
13.1	0.11554		21.5365	115.165		21.5365	123.252
13.11	0.10534		21.557	91.9784		21.557	158.166
13.12	0.09644		21.5774	112.805		21.5774	137.093
13.13	0.08862		21.5978	129.646		21.5978	163.034
13.14	0.08172		21.6182	105.5		21.6182	155.987
13.15	0.07559		21.6386	137.367		21.6386	203.953
13.16	0.07012		21.659	143.249		21.659	192.932
13.17	0.06523		21.6794	116.144		21.6794	170.924
13.18	0.06083		21.6999	142.052		21.6999	218.929
13.19	0.05686		21.7203	168.974		21.7203	219.947
13.2	0.05327		21.7407	176.91		21.7407	213.978
13.21	0.05001		21.7611	205.859		21.7611	254.021
13.22	0.04704		21.7815	219.822		21.7815	347.078
13.23	0.04433		21.8019	230.798		21.8019	340.148
13.24	0.04185		21.8224	284.788		21.8224	403.23
13.25	0.03957		21.8428	278.792		21.8428	436.326
13.26	0.03748		21.8632	366.809		21.8632	529.434
13.27	0.03554		21.8836	398.84		21.8836	525.556
13.28	0.03376		21.904	480.884		21.904	596.69
13.29	0.03211		21.9244	562.942		21.9244	560.837
13.3	0.03057		21.9448	611.014		21.9448	736.997
13.31	0.02915		21.9653	728.099		21.9653	786.17
13.32	0.02783		21.9857	820.198		21.9857	891.357
13.33	0.02659		22.0061	974.31		22.0061	1082.56
13.34	0.02544		22.0265	1174.44		22.0265	1160.77
13.35	0.02436		22.0469	1387.58		22.0469	1308.99
13.36	0.02335		22.0673	1560.73		22.0673	1472.23
13.37	0.02241		22.0877	1684.9		22.0877	1585.48
13.38	0.02152		22.1082	1881.08		22.1082	1688.74
13.39	0.02069		22.1286	1705.27		22.1286	1486.02
13.4	0.0199		22.149	1389.48		22.149	1127.31
13.41	0.01916		22.1694	989.699		22.1694	863.614
13.42	0.01846		22.1898	771.934		22.1898	652.929
13.43	0.01781		22.2102	424.183		22.2102	374.258
13.44	0.01719		22.2307	340.444		22.2307	240.599
13.45	0.0166		22.2511	197.72		22.2511	174.953
13.46	0.01604		22.2715	169.009		22.2715	153.32
13.47	0.01551		22.2919	120.312		22.2919	157.701
13.48	0.01502		22.3123	109.628		22.3123	187.094
13.49	0.01454		22.3327	139.958		22.3327	142.5
13.5	0.01409		22.3531	98.302		22.3531	134.919
13.51	0.01366		22.3736	144.659		22.3736	156.351
13.52	0.01326		22.394	118.03		22.394	131.796
13.53	0.01287		22.4144	129.414		22.4144	133.253
13.54	0.0125		22.4348	120.812		22.4348	126.724
13.55	0.01215		22.4552	111.224		22.4552	153.208
13.56	0.01182		22.4756	91.6491		22.4756	97.7045
13.57	0.0115		22.4961	86.0878		22.4961	113.214
13.58	0.01119		22.5165	98.5402		22.5165	119.737
13.59	0.0109		22.5369	74.0062		22.5369	124.272
13.6	0.01063		22.5573	98.3632		22.5573	96.8204
13.61	0.01036		22.5777	71.7338		22.5777	148.382
13.62	0.01011		22.5981	104.118		22.5981	104.956
13.63	0.00986		22.6185	102.516		22.6185	77.5432
13.64	0.00963		22.639	80.9273		22.639	77.1433
13.65	0.00941		22.6594	87.3524		22.6594	108.203
13.66	0.0092		22.6798	59.791		22.6798	145.275
13.67	0.00899		22.7002	113.243		22.7002	126.36
13.68	0.0088		22.7206	60.709		22.7206	99.4577
13.69	0.00861		22.741	125.188		22.741	122.569
13.7	0.00843		22.7614	118.681		22.7614	84.6925
13.71	0.00826		22.7819	122.188		22.7819	116.829
13.72	0.0081		22.8023	76.7083		22.8023	128.979
13.73	0.00794		22.8227	100.242		22.8227	102.142
13.74	0.00779		22.8431	81.7895		22.8431	95.3174
13.75	0.00765		22.8635	119.351		22.8635	63.506
13.76	0.00751		22.8839	77.9251		22.8839	100.435
13.77	0.00737		22.9044	73.8767		22.9044	107.378
13.78	0.00725		22.9248	146.842		22.9248	146.333
13.79	0.00712		22.9452	119.821		22.9452	127.301
13.8	0.00701		22.9656	129.813		22.9656	90.282
13.81	0.0069		22.986	121.819		22.986	140.276
13.82	0.00679		23.0064	76.8384		23.0064	133.283
13.83	0.00669		23.0268	157.872		23.0268	155.303
13.84	0.00659		23.0473	109.918		23.0473	139.336
13.85	0.00649		23.0677	128.979		23.0677	156.382
13.86	0.0064		23.0881	168.053		23.0881	149.44
13.87	0.00632		23.1085	140.14		23.1085	173.512
13.88	0.00624		23.1289	141.241		23.1289	155.597
13.89	0.00616		23.1493	173.356		23.1493	203.694
13.9	0.00608		23.1698	200.484		23.1698	219.805
13.91	0.00601		23.1902	195.626		23.1902	197.928
13.92	0.00594		23.2106	214.782		23.2106	206.064
13.93	0.00588		23.231	221.951		23.231	252.214
13.94	0.00582		23.2514	295.134		23.2514	257.376
13.95	0.00576		23.2718	311.33		23.2718	318.551
13.96	0.00571		23.2922	322.54		23.2922	330.739
13.97	0.00566		23.3127	365.763		23.3127	348.94
13.98	0.00561		23.3331	339		23.3331	317.154
13.99	0.00557		23.3535	326.251		23.3535	325.381
14	0.00553		23.3739	274.515		23.3739	262.621
14.01	0.00549		23.3943	170.793		23.3943	208.874
14.02	0.00545		23.4147	181.085		23.4147	162.14
14.03	0.00542		23.4352	95.3899		23.4352	161.418
14.04	0.00546		23.4556	104.709		23.4556	69.7099
14.05	0.00543		23.476	135.041		23.476	79.0145
14.06	0.00541		23.4964	90.3868		23.4964	102.332
14.07	0.00539		23.5168	104.746		23.5168	81.6624
14.08	0.00537		23.5372	80.1193		23.5372	48.0058
14.09	0.00536		23.5576	75.506		23.5576	114.668
14.1	0.00535		23.5781	115.968		23.5781	85.3435
14.11	0.00534		23.5985	115.443		23.5985	102.032
14.12	0.00534		23.6189	89.9321		23.6189	89.7329
14.13	0.00534		23.6393	100.435		23.6393	113.447
14.14	0.00534		23.6597	127.951		23.6597	72.1741
14.15	0.00534		23.6801	88.4805		23.6801	88.9141
14.16	0.00535		23.7006	77.0238		23.7006	146.667
14.17	0.00536		23.721	105.581		23.721	132.433
14.18	0.00538		23.7414	83.1512		23.7414	135.212
14.19	0.0054		23.7618	107.735		23.7618	126.003
14.2	0.00542		23.7822	98.333		23.7822	110.808
14.21	0.00544		23.8026	116.944		23.8026	125.626
14.22	0.00547		23.823	118.569		23.823	143.456
14.23	0.00551		23.8435	56.2076		23.8435	111.3
14.24	0.00555		23.8639	105.86		23.8639	124.156
14.25	0.00559		23.8843	109.525		23.8843	143.026
14.26	0.00564		23.9047	135.205		23.9047	157.908
14.27	0.00569		23.9251	74.8975		23.9251	155.803
14.28	0.00575		23.9455	139.604		23.9455	208.712
14.29	0.00581		23.966	139.324		23.966	205.633
14.3	0.00588		23.9864	138.058		23.9864	286.567
14.31	0.00596		24.0068	183.805		24.0068	263.514
14.32	0.00604		24.0272	183.566		24.0272	283.474
14.33	0.00613		24.0476	228.34		24.0476	323.447
14.34	0.00622		24.068	205.128		24.068	353.433
14.35	0.00633		24.0885	293.93		24.0885	389.431
14.36	0.00644		24.1089	286.745		24.1089	444.443
14.37	0.00656		24.1293	327.574		24.1293	551.468
14.38	0.00669		24.1497	353.416		24.1497	538.505
14.39	0.00683		24.1701	451.273		24.1701	646.556
14.4	0.00698		24.1905	493.142		24.1905	673.619
14.41	0.00714		24.2109	560.025		24.2109	763.696
14.42	0.00731		24.2314	618.922		24.2314	805.785
14.43	0.0075		24.2518	736.833		24.2518	950.888
14.44	0.0077		24.2722	777.757		24.2722	1033
14.45	0.00792		24.2926	918.694		24.2926	1071.13
14.46	0.00816		24.313	1050.65		24.313	1264.27
14.47	0.00841		24.3334	1279.61		24.3334	1457.43
14.48	0.00869		24.3539	1462.59		24.3539	1659.59
14.49	0.00899		24.3743	1691.58		24.3743	1899.77
14.5	0.00932		24.3947	1982.59		24.3947	2186.97
14.51	0.00967		24.4151	2409.61		24.4151	2351.17
14.52	0.01005		24.4355	2734.64		24.4355	2632.39
14.53	0.01047		24.4559	3077.69		24.4559	2877.62
14.54	0.01093		24.4763	3141.74		24.4763	3013.87
14.55	0.01143		24.4968	3099.82		24.4968	2657.12
14.56	0.01198		24.5172	2562.91		24.5172	2112.4
14.57	0.01258		24.5376	1895.01		24.5376	1734.68
14.58	0.01325		24.558	1348.12		24.558	1108.97
14.59	0.01399		24.5784	940.249		24.5784	825.284
14.6	0.0148		24.5988	580.391		24.5988	455.606
14.61	0.01571		24.6193	280.546		24.6193	328.942
14.62	0.01672		24.6397	221.715		24.6397	238.29
14.63	0.01786		24.6601	169.897		24.6601	242.651
14.64	0.01914		24.6805	117.093		24.6805	160.025
14.65	0.02058		24.7009	100.303		24.7009	149.412
14.66	0.02222		24.7213	116.526		24.7213	84.8118
14.67	0.0241		24.7417	103.763		24.7417	93.2247
14.68	0.02626		24.7621	125.013		24.7621	121.65
14.69	0.02876		24.7826	97.277		24.7826	121.089
14.7	0.03168		24.803	101.555		24.803	104.541
14.71	0.03511		24.8234	122.846		24.8234	74.0055
14.72	0.03919		24.8438	85.1505		24.8438	92.1464
14.73	0.04407		24.8642	95.4689		24.8642	70.3003
14.74	0.05001		24.8847	120.801		24.8847	149.467
14.75	0.0573		24.9051	108.146		24.9051	120.647
14.76	0.06649		24.9255	69.5056		24.9255	107.84
14.77	0.0781		24.9459	88.7101		24.9459	83.0452
14.78	0.09317		24.9663	99.9283		24.9663	94.2638
14.79	0.11327		24.9867	95.16		24.9867	118.495
14.8	0.14089		25.0071	105.405		25.0071	83.7398
14.81	0.18037		25.0276	37.6643		25.0276	109.997
14.82	0.24097		25.048	121.937		25.048	119.268
14.83	0.35217		25.0684	99.2229		25.0684	85.5508
14.84	0.62217		25.0888	114.523		25.0888	148.847
14.85	1.32748		25.1092	91.836		25.1092	131.156
14.86	2.76774		25.1296	73.1629		25.1296	176.478
14.87	4.55793		25.1501	113.503		25.1501	181.813
14.88	4.9602		25.1705	97.8575		25.1705	229.161
14.89	3.81277		25.1909	173.225		25.1909	210.522
14.9	3.09798		25.2113	141.607		25.2113	235.896
14.91	2.99715		25.2317	194.001		25.2317	245.283
14.92	2.36073		25.2521	198.41		25.2521	336.683
14.93	1.36617		25.2725	249.832		25.2725	300.095
14.94	0.67948		25.293	258.268		25.293	360.521
14.95	0.35789		25.3134	274.717		25.3134	439.959
14.96	0.22819		25.3338	319.18		25.3338	434.411
14.97	0.16688		25.3542	356.657		25.3542	500.875
14.98	0.12971		25.3746	395.147		25.3746	515.353
14.99	0.10415		25.395	492.65		25.395	584.843
15	0.08563		25.4154	514.168		25.4154	662.346
15.01	0.07176		25.4359	655.698		25.4359	650.862
15.02	0.06108		25.4563	758.243		25.4563	782.392
15.03	0.05269		25.4767	852.801		25.4767	914.934
15.04	0.04596		25.4971	1067.37		25.4971	1038.49
15.05	0.04049		25.5175	1319.96		25.5175	1202.06
15.06	0.03598		25.5379	1385.56		25.5379	1303.64
15.07	0.03221		25.5584	1571.17		25.5584	1358.23
15.08	0.02904		25.5788	1639.8		25.5788	1493.84
15.09	0.02633		25.5992	1643.44		25.5992	1396.46
15.1	0.02401		25.6196	1400.09		25.6196	1196.09
15.11	0.022		25.64	1102.76		25.64	817.736
15.12	0.02025		25.6604	797.436		25.6604	725.394
15.13	0.01872		25.6808	648.13		25.6808	547.066
15.14	0.01738		25.7013	394.837		25.7013	342.75
15.15	0.01618		25.7217	280.559		25.7217	203.448
15.16	0.01512		25.7421	179.294		25.7421	213.158
15.17	0.01417		25.7625	175.042		25.7625	99.8812
15.18	0.01332		25.7829	166.804		25.7829	153.617
15.19	0.01255		25.8033	175.58		25.8033	139.366
15.2	0.01186		25.8238	149.369		25.8238	145.128
15.21	0.01123		25.8442	114.172		25.8442	166.903
15.22	0.01066		25.8646	120.988		25.8646	164.691
15.23	0.01015		25.885	123.818		25.885	145.492
15.24	0.00967		25.9054	159.662		25.9054	127.306
15.25	0.00924		25.9258	64.5193		25.9258	144.133
15.26	0.00884		25.9462	100.39		25.9462	163.972
15.27	0.00847		25.9667	106.275		25.9667	141.825
15.28	0.00813		25.9871	116.173		25.9871	142.691
15.29	0.00782		26.0075	167.084		26.0075	159.569
15.3	0.00753		26.0279	178.009		26.0279	207.461
15.31	0.00726		26.0483	129.948		26.0483	221.365
15.32	0.00702		26.0687	154.901		26.0687	170.282
15.33	0.00679		26.0892	144.867		26.0892	187.212
15.34	0.00657		26.1096	128.846		26.1096	272.156
15.35	0.00637		26.13	204.84		26.13	314.112
15.36	0.00619		26.1504	238.846		26.1504	272.081
15.37	0.00601		26.1708	249.867		26.1708	379.063
15.38	0.00585		26.1912	332.901		26.1912	346.058
15.39	0.0057		26.2116	300.948		26.2116	472.066
15.4	0.00556		26.2321	397.01		26.2321	584.086
15.41	0.00542		26.2525	467.084		26.2525	639.12
15.42	0.0053		26.2729	510.173		26.2729	675.167
15.43	0.00518		26.2933	547.275		26.2933	805.227
15.44	0.00507		26.3137	663.391		26.3137	892.299
15.45	0.00497		26.3341	754.52		26.3341	968.385
15.46	0.00487		26.3545	814.663		26.3545	1110.48
15.47	0.00478		26.375	1024.82		26.375	1221.59
15.48	0.0047		26.3954	1033.99		26.3954	1314.72
15.49	0.00462		26.4158	1193.17		26.4158	1394.86
15.5	0.00455		26.4362	1349.37		26.4362	1625.01
15.51	0.00448		26.4566	1568.58		26.4566	1707.17
15.52	0.00441		26.477	1673.8		26.477	1906.35
15.53	0.00435		26.4975	2047.04		26.4975	2166.53
15.54	0.00429		26.5179	2227.29		26.5179	2395.74
15.55	0.00424		26.5383	2690.56		26.5383	2637.95
15.56	0.00419		26.5587	3103.84		26.5587	3045.18
15.57	0.00415		26.5791	3585.13		26.5791	3407.42
15.58	0.0041		26.5995	4266.44		26.5995	3733.67
15.59	0.00406		26.6199	4644.76		26.6199	4374.94
15.6	0.00403		26.6404	5120.09		26.6404	4576.22
15.61	0.00399		26.6608	5045.44		26.6608	4285.51
15.62	0.00396		26.6812	4353.8		26.6812	3780.82
15.63	0.00393		26.7016	3543.17		26.7016	2844.14
15.64	0.00391		26.722	2478.56		26.722	2232.47
15.65	0.00389		26.7424	2016.96		26.7424	1653.81
15.66	0.00387		26.7629	1302.37		26.7629	1031.17
15.67	0.00385		26.7833	772.802		26.7833	592.54
15.68	0.00383		26.8037	522.244		26.8037	361.923
15.69	0.00382		26.8241	345.7		26.8241	301.319
15.7	0.00381		26.8445	273.169		26.8445	253.728
15.71	0.0038		26.8649	254.652		26.8649	207.15
15.72	0.00379		26.8853	183.148		26.8853	180.585
15.73	0.00379		26.9058	183.658		26.9058	249.033
15.74	0.00371		26.9262	224.182		26.9262	153.494
15.75	0.00363		26.9466	214.719		26.9466	144.967
15.76	0.00364		26.967	166.27		26.967	166.454
15.77	0.00364		26.9874	125.834		26.9874	150.953
15.78	0.00365		27.0078	125.412		27.0078	142.466
15.79	0.00366		27.0283	140.003		27.0283	94.9915
15.8	0.00367		27.0487	131.609		27.0487	91.5299
15.81	0.00369		27.0691	140.227		27.0691	126.081
15.82	0.0037		27.0895	112.86		27.0895	118.645
15.83	0.00372		27.1099	49.5055		27.1099	85.2227
15.84	0.00374		27.1303	83.8887		27.1303	136.813
15.85	0.00376		27.1507	80.2854		27.1507	128.416
15.86	0.00379		27.1712	104.696		27.1712	128.032
15.87	0.00381		27.1916	145.12		27.1916	90.661
15.88	0.00384		27.212	82.5571		27.212	104.303
15.89	0.00388		27.2324	98.0083		27.2324	138.958
15.9	0.00391		27.2528	100.473		27.2528	129.626
15.91	0.00395		27.2732	154.951		27.2732	91.3063
15.92	0.00399		27.2937	82.4432		27.2937	75
15.93	0.00403		27.3141	156.949		27.3141	94.5855
15.94	0.00408		27.3345	148.468		27.3345	139.184
15.95	0.00412		27.3549	112		27.3549	106.795
15.96	0.00418		27.3753	78.5468		27.3753	129.42
15.97	0.00423		27.3957	100.107		27.3957	121.057
15.98	0.00429		27.4161	124.68		27.4161	110.707
15.99	0.00435		27.4366	61.2673		27.4366	96.3705
16	0.00442		27.457	82.868		27.457	148.047
16.01	0.00449		27.4774	96.4822		27.4774	126.736
16.02	0.00456		27.4978	135.11		27.4978	76.4377
16.03	0.00464		27.5182	99.7516		27.5182	75.1527
16.04	0.00472		27.5386	118.407		27.5386	102.052
16.05	0.00481		27.5591	116.075		27.5591	144.965
16.06	0.0049		27.5795	82.7577		27.5795	112.89
16.07	0.005		27.5999	91.4536		27.5999	66.8288
16.08	0.00511		27.6203	99.163		27.6203	101.78
16.09	0.00522		27.6407	106.886		27.6407	118.744
16.1	0.00533		27.6611	98.6228		27.6611	100.722
16.11	0.00546		27.6816	124.373		27.6816	114.712
16.12	0.00559		27.702	95.1369		27.702	100.715
16.13	0.00573		27.7224	99.9144		27.7224	141.731
16.14	0.00588		27.7428	123.705		27.7428	103.76
16.15	0.00604		27.7632	114.51		27.7632	76.802
16.16	0.00621		27.7836	115.328		27.7836	94.8569
16.17	0.00638		27.804	106.16		27.804	86.9247
16.18	0.00658		27.8245	56.0057		27.8245	64.0055
16.19	0.00678		27.8449	88.3437		27.8449	107.759
16.2	0.007		27.8653	151.695		27.8653	144.526
16.21	0.00723		27.8857	112.061		27.8857	96.3055
16.22	0.00748		27.9061	145.44		27.9061	115.098
16.23	0.00775		27.9265	96.832		27.9265	129.904
16.24	0.00803		27.947	138.238		27.947	60.7219
16.25	0.00834		27.9674	117.658		27.9674	126.553
16.26	0.00868		27.9878	95.0909		27.9878	115.398
16.27	0.00904		28.0082	110.538		28.0082	98.2549
16.28	0.00942		28.0286	115.998		28.0286	81.1251
16.29	0.00985		28.049	113.472		28.049	96.0082
16.3	0.0103		28.0694	81.9599		28.0694	102.904
16.31	0.0108		28.0899	75.4611		28.0899	94.8133
16.32	0.01134		28.1103	88.3046		28.1103	146.735
16.33	0.01193		28.1307	99.1616		28.1307	88.6701
16.34	0.01258		28.1511	105.032		28.1511	104.618
16.35	0.0133		28.1715	96.9164		28.1715	96.5787
16.36	0.01408		28.1919	104.814		28.1919	82.5524
16.37	0.01496		28.2124	143.726		28.2124	161.539
16.38	0.01592		28.2328	100.651		28.2328	131.539
16.39	0.017		28.2532	128.589		28.2532	121.551
16.4	0.01821		28.2736	104.541		28.2736	158.577
16.41	0.01957		28.294	140.507		28.294	176.615
16.42	0.02111		28.3144	153.487		28.3144	219.666
16.43	0.02285		28.3348	138.48		28.3348	150.731
16.44	0.02485		28.3553	187.486		28.3553	174.808
16.45	0.02714		28.3757	149.506		28.3757	135.898
16.46	0.0298		28.3961	191.54		28.3961	183.001
16.47	0.0329		28.4165	136.588		28.4165	182.117
16.48	0.03655		28.4369	201.649		28.4369	265.246
16.49	0.04088		28.4573	262.723		28.4573	267.388
16.5	0.04609		28.4778	254.811		28.4778	297.543
16.51	0.05243		28.4982	194.913		28.4982	302.711
16.52	0.06025		28.5186	269.028		28.5186	352.891
16.53	0.07005		28.539	283.157		28.539	380.085
16.54	0.08257		28.5594	336.3		28.5594	378.292
16.55	0.09891		28.5798	374.456		28.5798	442.511
16.56	0.12082		28.6002	444.626		28.6002	471.744
16.57	0.15116		28.6207	503.809		28.6207	448.989
16.58	0.19508		28.6411	482.006		28.6411	572.248
16.59	0.26467		28.6615	560.217		28.6615	599.519
16.6	0.4006		28.6819	597.441		28.6819	523.803
16.61	0.7368		28.7023	509.679		28.7023	437.1
16.62	1.55141		28.7227	399.93		28.7227	354.41
16.63	3.02556		28.7431	357.195		28.7431	314.733
16.64	4.51386		28.7636	224.474		28.7636	268.069
16.65	4.3554		28.784	231.766		28.784	196.418
16.66	3.14154		28.8044	152.072		28.8044	122.78
16.67	2.57336		28.8248	124.391		28.8248	98.1551
16.68	2.68019		28.8452	124.724		28.8452	106.543
16.69	2.34539		28.8656	68.0703		28.8656	121.944
16.7	1.46372		28.8861	102.43		28.8861	129.357
16.71	0.75943		28.9065	104.804		28.9065	140.784
16.72	0.39689		28.9269	79.1916		28.9269	105.223
16.73	0.2447		28.9473	71.5925		28.9473	140.676
16.74	0.17547		28.9677	163.007		28.9677	138.141
16.75	0.13539		28.9881	130.435		28.9881	138.62
16.76	0.10836		29.0085	130.877		29.0085	123.111
16.77	0.08892		29.029	120.332		29.029	145.615
16.78	0.07443		29.0494	63.8011		29.0494	174.132
16.79	0.06332		29.0698	115.284		29.0698	215.662
16.8	0.05461		29.0902	136.78		29.0902	166.205
16.81	0.04766		29.1106	203.289		29.1106	255.761
16.82	0.04194		29.131	197.813		29.131	249.33
16.83	0.03729		29.1515	215.35		29.1515	332.912
16.84	0.03342		29.1719	216.9		29.1719	385.507
16.85	0.03017		29.1923	294.464		29.1923	385.115
16.86	0.0274		29.2127	340.042		29.2127	444.735
16.87	0.02503		29.2331	368.633		29.2331	488.369
16.88	0.02298		29.2535	439.238		29.2535	556.015
16.89	0.0212		29.2739	423.857		29.2739	627.675
16.9	0.01965		29.2944	543.489		29.2944	731.347
16.91	0.01828		29.3148	562.135		29.3148	745.033
16.92	0.01708		29.3352	663.794		29.3352	830.731
16.93	0.01601		29.3556	780.467		29.3556	947.442
16.94	0.01506		29.376	802.153		29.376	875.167
16.95	0.01421		29.3964	915.853		29.3964	1100.9
16.96	0.01345		29.4169	1003.57		29.4169	1171.65
16.97	0.01276		29.4373	1115.29		29.4373	1262.42
16.98	0.01215		29.4577	1171.04		29.4577	1348.19
16.99	0.01159		29.4781	1312.79		29.4781	1425.98
17	0.01108		29.4985	1516.56		29.4985	1752.78
17.01	0.01062		29.5189	1788.34		29.5189	1888.6
17.02	0.01021		29.5393	2098.13		29.5393	2076.43
17.03	0.00983		29.5598	2300.94		29.5598	2323.27
17.04	0.00948		29.5802	2644.77		29.5802	2689.12
17.05	0.00916		29.6006	2947.6		29.6006	2730.99
17.06	0.00887		29.621	3162.45		29.621	2845.87
17.07	0.00861		29.6414	3347.31		29.6414	2855.76
17.08	0.00837		29.6618	2875.19		29.6618	2524.66
17.09	0.00815		29.6822	2245.08		29.6822	1940.58
17.1	0.00795		29.7027	1736.99		29.7027	1544.51
17.11	0.00776		29.7231	1469.9		29.7231	1177.46
17.12	0.0076		29.7435	1036.84		29.7435	848.415
17.13	0.00744		29.7639	663.78		29.7639	517.385
17.14	0.0073		29.7843	353.739		29.7843	337.368
17.15	0.00718		29.8047	291.711		29.8047	189.364
17.16	0.00706		29.8252	209.696		29.8252	219.372
17.17	0.00696		29.8456	115.696		29.8456	189.394
17.18	0.00686		29.866	163.708		29.866	151.429
17.19	0.00678		29.8864	191.735		29.8864	155.477
17.2	0.00671		29.9068	81.7749		29.9068	110.537
17.21	0.00664		29.9272	142.828		29.9272	143.611
17.22	0.00658		29.9476	179.896		29.9476	145.697
17.23	0.00653		29.9681	123.977		29.9681	80.7968
17.24	0.00649		29.9885	126.071		29.9885	154.909
17.25	0.00646		30.0089	123.179		30.0089	173.034
17.26	0.00643		30.0293	147.301		30.0293	180.173
17.27	0.00641		30.0497	168.436		30.0497	152.324
17.28	0.00639		30.0701	228.585		30.0701	209.488
17.29	0.00639		30.0906	193.747		30.0906	230.665
17.3	0.00638		30.111	208.923		30.111	273.855
17.31	0.00639		30.1314	259.113		30.1314	326.058
17.32	0.0064		30.1518	307.316		30.1518	377.274
17.33	0.00641		30.1722	334.533		30.1722	353.503
17.34	0.00644		30.1926	327.763		30.1926	435.745
17.35	0.00646		30.213	318.007		30.213	467.999
17.36	0.0065		30.2335	386.265		30.2335	511.267
17.37	0.00653		30.2539	446.536		30.2539	560.547
17.38	0.00658		30.2743	459.821		30.2743	548.841
17.39	0.00663		30.2947	536.119		30.2947	598.148
17.4	0.00668		30.3151	668.431		30.3151	717.467
17.41	0.00674		30.3355	610.757		30.3355	786.799
17.42	0.00681		30.356	707.096		30.356	852.145
17.43	0.00688		30.3764	800.449		30.3764	905.503
17.44	0.00696		30.3968	811.815		30.3968	1046.87
17.45	0.00705		30.4172	988.195		30.4172	1058.26
17.46	0.00707		30.4376	1094.59		30.4376	1160.66
17.47	0.00716		30.458	1273		30.458	1419.07
17.48	0.00727		30.4784	1432.42		30.4784	1455.49
17.49	0.00738		30.4989	1741.85		30.4989	1617.92
17.5	0.0075		30.5193	1928.3		30.5193	1860.37
17.51	0.00762		30.5397	2067.76		30.5397	1939.83
17.52	0.00776		30.5601	2347.24		30.5601	2109.31
17.53	0.0079		30.5805	2261.72		30.5805	1935.8
17.54	0.00805		30.6009	1956.23		30.6009	1658.3
17.55	0.00821		30.6214	1625.74		30.6214	1333.81
17.56	0.00837		30.6418	1234.27		30.6418	1041.34
17.57	0.00855		30.6622	971.816		30.6622	759.877
17.58	0.00874		30.6826	772.372		30.6826	521.429
17.59	0.00893		30.703	488.943		30.703	329.994
17.6	0.00914		30.7234	280.527		30.7234	256.572
17.61	0.00936		30.7438	213.124		30.7438	179.163
17.62	0.00959		30.7643	151.735		30.7643	105.768
17.63	0.00983		30.7847	147.36		30.7847	53.3845
17.64	0.01009		30.8051	130.999		30.8051	120.014
17.65	0.01036		30.8255	113.65		30.8255	72.6574
17.66	0.01065		30.8459	115.316		30.8459	135.313
17.67	0.01095		30.8663	103.995		30.8663	69.982
17.68	0.01127		30.8868	87.6879		30.8868	110.664
17.69	0.01161		30.9072	89.3942		30.9072	115.358
17.7	0.01196		30.9276	168.114		30.9276	108.066
17.71	0.01234		30.948	143.848		30.948	145.786
17.72	0.01274		30.9684	163.595		30.9684	151.52
17.73	0.01317		30.9888	168.356		30.9888	181.266
17.74	0.01369		31.0093	209.13		31.0093	264.026
17.75	0.01417		31.0297	173.918		31.0297	241.798
17.76	0.01468		31.0501	191.719		31.0501	258.583
17.77	0.01522		31.0705	210.534		31.0705	234.381
17.78	0.0158		31.0909	273.363		31.0909	289.192
17.79	0.01642		31.1113	297.205		31.1113	359.017
17.8	0.01707		31.1317	292.061		31.1317	341.854
17.81	0.01778		31.1522	363.931		31.1522	442.703
17.82	0.01853		31.1726	369.814		31.1726	418.566
17.83	0.01934		31.193	453.711		31.193	559.442
17.84	0.02021		31.2134	480.621		31.2134	509.331
17.85	0.02114		31.2338	502.545		31.2338	645.233
17.86	0.02221		31.2542	531.482		31.2542	709.147
17.87	0.0233		31.2747	528.434		31.2747	729.075
17.88	0.02447		31.2951	654.398		31.2951	790.015
17.89	0.02574		31.3155	751.377		31.3155	822.969
17.9	0.02712		31.3359	800.368		31.3359	919.935
17.91	0.02862		31.3563	961.374		31.3563	1029.91
17.92	0.03026		31.3767	1003.39		31.3767	1145.91
17.93	0.03204		31.3971	1173.43		31.3971	1268.91
17.94	0.034		31.4176	1401.47		31.4176	1379.93
17.95	0.03616		31.438	1562.53		31.438	1475.96
17.96	0.03854		31.4584	1674.61		31.4584	1573.01
17.97	0.04117		31.4788	1773.69		31.4788	1580.06
17.98	0.04409		31.4992	1632.79		31.4992	1536.13
17.99	0.04734		31.5196	1443.91		31.5196	1201.21
18	0.05098		31.5401	1143.04		31.5401	1058.31
18.01	0.05508		31.5605	931.177		31.5605	795.419
18.02	0.0597		31.5809	717.332		31.5809	615.541
18.03	0.06495		31.6013	467.501		31.6013	454.675
18.04	0.07095		31.6217	320.683		31.6217	250.823
18.05	0.07784		31.6421	253.879		31.6421	209.983
18.06	0.08581		31.6625	141.088		31.6625	146.157
18.07	0.0951		31.683	94.3112		31.683	170.343
18.08	0.10603		31.7034	113.548		31.7034	141.542
18.09	0.11899		31.7238	82.7981		31.7238	104.755
18.1	0.13455		31.7442	164.062		31.7442	117.98
18.11	0.15343		31.7646	100.339		31.7646	101.218
18.12	0.17666		31.785	161.63		31.785	100.469
18.13	0.20571		31.8055	162.935		31.8055	137.733
18.14	0.24269		31.8259	124.253		31.8259	227.01
18.15	0.29081		31.8463	197.585		31.8463	203.3
18.16	0.35503		31.8667	164.931		31.8667	204.603
18.17	0.44345		31.8871	190.29		31.8871	290.918
18.18	0.57047		31.9075	247.662		31.9075	245.247
18.19	0.76854		31.9279	300.049		31.9279	381.589
18.2	1.14074		31.9484	308.448		31.9484	344.943
18.21	2.01966		31.9688	307.862		31.9688	373.311
18.22	4.11986		31.9892	334.289		31.9892	415.691
18.23	8.0314		32.0096	396.729		32.0096	482.085
18.24	12.4386		32.03	394.184		32.03	535.491
18.25	12.7495		32.0504	434.652		32.0504	640.91
18.26	9.17465		32.0709	432.133		32.0709	586.342
18.27	6.81283		32.0913	539.628		32.0913	669.787
18.28	6.96865		32.1117	543.137		32.1117	765.246
18.29	7.39338		32.1321	649.659		32.1321	810.717
18.3	5.59376		32.1525	736.195		32.1525	813.201
18.31	3.20617		32.1729	826.744		32.1729	983.697
18.32	1.6614		32.1933	888.307		32.1933	1057.21
18.33	0.93456		32.2138	957.884		32.2138	1189.73
18.34	0.62177		32.2342	1186.47		32.2342	1277.27
18.35	0.46291		32.2546	1250.08		32.2546	1338.81
18.36	0.36324		32.275	1358.7		32.275	1490.38
18.37	0.29366		32.2954	1608.33		32.2954	1686.95
18.38	0.24266		32.3158	1891.97		32.3158	1811.54
18.39	0.20408		32.3362	1912.63		32.3362	1908.14
18.4	0.17415		32.3567	2225.3		32.3567	2002.75
18.41	0.15044		32.3771	2142.99		32.3771	1837.38
18.42	0.13132		32.3975	1830.69		32.3975	1600.02
18.43	0.11567		32.4179	1533.4		32.4179	1419.67
18.44	0.10268		32.4383	1195.12		32.4383	996.335
18.45	0.09179		32.4587	984.864		32.4587	834.013
18.46	0.08256		32.4792	746.617		32.4792	624.704
18.47	0.07467		32.4996	513.384		32.4996	423.408
18.48	0.06787		32.52	314.165		32.52	343.124
18.49	0.06197		32.5404	219.959		32.5404	193.854
18.5	0.05681		32.5608	208.766		32.5608	171.597
18.51	0.05228		32.5812	207.588		32.5812	87.3526
18.52	0.04827		32.6016	150.423		32.6016	113.121
18.53	0.04472		32.6221	70.2714		32.6221	96.9028
18.54	0.04154		32.6425	91.1335		32.6425	88.6973
18.55	0.0387		32.6629	174.009		32.6629	32.5048
18.56	0.03615		32.6833	64.8987		32.6833	107.258
18.57	0.03384		32.7037	80.8016		32.7037	116.025
18.58	0.03175		32.7241	102.718		32.7241	151.804
18.59	0.02986		32.7445	78.6483		32.7445	124.596
18.6	0.02813		32.765	95.5921		32.765	88.4012
18.61	0.02655		32.7854	78.5494		32.7854	125.219
18.62	0.0251		32.8058	92.5204		32.8058	104.05
18.63	0.02378		32.8262	71.5049		32.8262	106.894
18.64	0.02256		32.8466	103.742		32.8466	144.751
18.65	0.02143		32.867	118.992		32.867	112.621
18.66	0.02032		32.8875	165.257		32.8875	64.5039
18.67	0.01936		32.9079	133.534		32.9079	157.4
18.68	0.01846		32.9283	139.826		32.9283	66.3083
18.69	0.01764		32.9487	114.131		32.9487	103.23
18.7	0.01686		32.9691	135.449		32.9691	199.164
18.71	0.01615		32.9895	148.782		32.9895	169.112
18.72	0.01547		33.01	167.127		33.01	133.072
18.73	0.01485		33.0304	166.487		33.0304	175.046
18.74	0.01426		33.0508	180.86		33.0508	141.032
18.75	0.01371		33.0712	157.246		33.0712	149.031
18.76	0.0132		33.0916	201.646		33.0916	242.044
18.77	0.01271		33.112	190.06		33.112	194.069
18.78	0.01226		33.1324	269.487		33.1324	194.107
18.79	0.01183		33.1529	238.928		33.1529	233.158
18.8	0.01143		33.1733	364.383		33.1733	267.222
18.81	0.01105		33.1937	347.851		33.1937	295.299
18.82	0.0107		33.2141	384.333		33.2141	325.388
18.83	0.01036		33.2345	304.828		33.2345	295.491
18.84	0.01004		33.2549	381.337		33.2549	273.607
18.85	0.00974		33.2754	316.86		33.2754	267.736
18.86	0.00946		33.2958	285.396		33.2958	189.877
18.87	0.00919		33.3162	229.946		33.3162	176.032
18.88	0.00894		33.3366	163.509		33.3366	150.199
18.89	0.0087		33.357	137.086		33.357	63.3796
18.9	0.00847		33.3774	140.676		33.3774	85.573
18.91	0.00826		33.3978	63.2804		33.3978	82.7792
18.92	0.00805		33.4183	84.8981		33.4183	88.9985
18.93	0.00786		33.4387	88.5294		33.4387	39.2306
18.94	0.00768		33.4591	74.1744		33.4591	113.476
18.95	0.00751		33.4795	85.8329		33.4795	96.7338
18.96	0.00735		33.4999	69.505		33.4999	71.0048
18.97	0.00719		33.5203	110.078		33.5203	99.3368
18.98	0.00705		33.5408	74.6647		33.5408	111.682
18.99	0.00691		33.5612	111.265		33.5612	73.0398
19	0.00678		33.5816	150.879		33.5816	151.411
19.01	0.00666		33.602	160.506		33.602	136.794
19.02	0.00655		33.6224	175.147		33.6224	151.191
19.03	0.00644		33.6428	164.802		33.6428	115.601
19.04	0.00634		33.6632	151.47		33.6632	156.024
19.05	0.00625		33.6837	150.152		33.6837	113.459
19.06	0.00617		33.7041	152.847		33.7041	208.908
19.07	0.00609		33.7245	182.556		33.7245	199.369
19.08	0.00601		33.7449	192.279		33.7449	207.843
19.09	0.00595		33.7653	228.015		33.7653	251.331
19.1	0.00588		33.7857	250.765		33.7857	280.831
19.11	0.00583		33.8062	273.529		33.8062	278.344
19.12	0.00578		33.8266	324.306		33.8266	299.87
19.13	0.00574		33.847	305.096		33.847	366.41
19.14	0.0057		33.8674	312.9		33.8674	363.962
19.15	0.00567		33.8878	327.718		33.8878	396.527
19.16	0.00565		33.9082	369.55		33.9082	410.104
19.17	0.00563		33.9286	436.395		33.9286	367.695
19.18	0.00562		33.9491	441.253		33.9491	487.299
19.19	0.00561		33.9695	519.125		33.9695	541.916
19.2	0.00561		33.9899	578.011		33.9899	532.545
19.21	0.00562		34.0103	627.911		34.0103	634.188
19.22	0.00564		34.0307	720.824		34.0307	737.844
19.23	0.00566		34.0511	760.75		34.0511	654.512
19.24	0.00569		34.0716	873.69		34.0716	734.194
19.25	0.00573		34.092	858.644		34.092	729.888
19.26	0.00578		34.1124	657.612		34.1124	612.595
19.27	0.00583		34.1328	530.593		34.1328	478.315
19.28	0.0059		34.1532	480.587		34.1532	373.049
19.29	0.00598		34.1736	431.595		34.1736	394.795
19.3	0.00606		34.194	333.617		34.194	283.554
19.31	0.00616		34.2145	245.653		34.2145	212.326
19.32	0.00627		34.2349	196.702		34.2349	150.111
19.33	0.0064		34.2553	153.764		34.2553	146.909
19.34	0.00647		34.2757	124.84		34.2757	135.719
19.35	0.00663		34.2961	113.93		34.2961	147.543
19.36	0.0068		34.3165	153.034		34.3165	180.38
19.37	0.007		34.337	174.15		34.337	148.23
19.38	0.00722		34.3574	205.281		34.3574	227.092
19.39	0.00746		34.3778	184.425		34.3778	183.968
19.4	0.00773		34.3982	236.583		34.3982	257.856
19.41	0.00803		34.4186	223.754		34.4186	264.758
19.42	0.00836		34.439	275.939		34.439	299.672
19.43	0.00873		34.4594	313.138		34.4594	352.599
19.44	0.00914		34.4799	319.35		34.4799	399.539
19.45	0.00961		34.5003	301.576		34.5003	437.492
19.46	0.01013		34.5207	451.815		34.5207	500.459
19.47	0.01071		34.5411	478.068		34.5411	513.438
19.48	0.01137		34.5615	414.335		34.5615	599.43
19.49	0.01212		34.5819	507.615		34.5819	588.435
19.5	0.01298		34.6024	559.909		34.6024	718.452
19.51	0.01395		34.6228	640.216		34.6228	714.483
19.52	0.01508		34.6432	704.537		34.6432	745.527
19.53	0.01638		34.6636	643.871		34.6636	845.584
19.54	0.01789		34.684	778.219		34.684	928.653
19.55	0.01966		34.7044	883.581		34.7044	1070.74
19.56	0.02176		34.7248	935.957		34.7248	1114.83
19.57	0.02427		34.7453	1007.35		34.7453	1245.94
19.58	0.02736		34.7657	1118.75		34.7657	1262.06
19.59	0.03105		34.7861	1259.16		34.7861	1340.2
19.6	0.03564		34.8065	1493.59		34.8065	1609.34
19.61	0.04142		34.8269	1553.04		34.8269	1718.5
19.62	0.04884		34.8473	1824.49		34.8473	1729.68
19.63	0.05864		34.8678	2103.96		34.8678	2034.86
19.64	0.07183		34.8882	2290.45		34.8882	2130.06
19.65	0.09027		34.9086	2256.95		34.9086	2049.27
19.66	0.11751		34.929	2170.46		34.929	1900.5
19.67	0.16285		34.9494	1810.98		34.9494	1564.74
19.68	0.25671		34.9698	1445.52		34.9698	1249.99
19.69	0.48119		34.9902	1114.07		34.9902	1070.25
19.7	0.96242		35.0107	1088.64		35.0107	826.527
19.71	1.70937		35.0311	731.218		35.0311	644.816
19.72	2.25598		35.0515	498.811		35.0515	359.119
19.73	1.92895		35.0719	333.418		35.0719	254.434
19.74	1.30276		35.0923	235.038		35.0923	219.763
19.75	1.03299		35.1127	208.672		35.1127	143.104
19.76	1.14853		35.1332	151.319		35.1332	125.458
19.77	1.23788		35.1536	133.98		35.1536	130.825
19.78	0.93575		35.174	167.654		35.174	114.206
19.79	0.54261		35.1944	143.342		35.1944	102.599
19.8	0.28737		35.2148	126.044		35.2148	62.0047
19.81	0.16477		35.2352	95.7592		35.2352	94.2412
19.82	0.11068		35.2556	117.488		35.2556	53.4907
19.83	0.08288		35.2761	126.231		35.2761	142.753
19.84	0.06541		35.2965	120.987		35.2965	105.028
19.85	0.05319		35.3169	165.756		35.3169	26.3167
19.86	0.04422		35.3373	75.5396		35.3373	105.618
19.87	0.03742		35.3577	147.336		35.3577	114.932
19.88	0.03212		35.3781	131.147		35.3781	119.259
19.89	0.02792		35.3986	96.971		35.3986	71.5992
19.9	0.02453		35.419	110.809		35.419	74.6965
19.91	0.02174		35.4394	166.66		35.4394	153.807
19.92	0.01943		35.4598	72.5248		35.4598	170.93
19.93	0.01748		35.4802	73.4032		35.4802	130.066
19.94	0.01583		35.5006	123.235		35.5006	140.215
19.95	0.01441		35.521	157.08		35.521	150.377
19.96	0.01319		35.5415	191.939		35.5415	174.552
19.97	0.01213		35.5619	182.812		35.5619	169.74
19.98	0.0112		35.5823	122.698		35.5823	137.94
19.99	0.01038		35.6027	173.598		35.6027	199.154
20	0.00965		35.6231	247.511		35.6231	239.381
20.01	0.00901		35.6435	225.438		35.6435	222.62
20.02	0.00843		35.6639	257.378		35.6639	194.873
20.03	0.00791		35.6844	338.332		35.6844	261.138
20.04	0.00744		35.7048	321.3		35.7048	268.417
20.05	0.00702		35.7252	338.281		35.7252	262.708
20.06	0.00664		35.7456	269.276		35.7456	275.012
20.07	0.00629		35.766	250.285		35.766	207.33
20.08	0.00597		35.7864	230.307		35.7864	133.66
20.09	0.00568		35.8069	206.343		35.8069	159.003
20.1	0.00541		35.8273	197.392		35.8273	137.359
20.11	0.00517		35.8477	170.455		35.8477	164.728
20.12	0.00494		35.8681	104.531		35.8681	87.1099
20.13	0.00473		35.8885	90.6215		35.8885	39.5048
20.14	0.00454		35.9089	107.725		35.9089	109.926
20.15	0.00436		35.9293	52.8425		35.9293	91.3603
20.16	0.00419		35.9498	139.973		35.9498	123.807
20.17	0.00404		35.9702	122.118		35.9702	124.268
20.18	0.00389		35.9906	137.276		35.9906	112.741
20.19	0.00376		36.011	165.448		36.011	189.227
20.2	0.00363		36.0314	144.633		36.0314	245.726
20.21	0.00351		36.0518	205.832		36.0518	217.237
20.22	0.0034		36.0723	248.044		36.0723	216.762
20.23	0.0033		36.0927	218.27		36.0927	284.3
20.24	0.0032		36.1131	288.51		36.1131	280.851
20.25	0.00311		36.1335	296.763		36.1335	335.414
20.26	0.00302		36.1539	296.03		36.1539	302.991
20.27	0.00294		36.1743	370.311		36.1743	361.58
20.28	0.00287		36.1947	376.605		36.1947	417.183
20.29	0.0028		36.2152	335.912		36.2152	514.798
20.3	0.00273		36.2356	454.234		36.2356	473.427
20.31	0.00267		36.256	497.568		36.256	495.068
20.32	0.00261		36.2764	525.917		36.2764	569.722
20.33	0.00255		36.2968	532.279		36.2968	630.389
20.34	0.0025		36.3172	604.655		36.3172	622.069
20.35	0.00245		36.3377	645.044		36.3377	708.762
20.36	0.0024		36.3581	760.447		36.3581	853.468
20.37	0.00236		36.3785	817.863		36.3785	867.187
20.38	0.00232		36.3989	861.293		36.3989	972.919
20.39	0.00228		36.4193	1003.74		36.4193	1135.66
20.4	0.00224		36.4397	1148.19		36.4397	1268.42
20.41	0.00221		36.4601	1287.66		36.4601	1268.19
20.42	0.00218		36.4806	1477.15		36.4806	1377.98
20.43	0.00215		36.501	1548.65		36.501	1533.77
20.44	0.00212		36.5214	1515.16		36.5214	1384.58
20.45	0.00209		36.5418	1413.68		36.5418	1287.4
20.46	0.00207		36.5622	1158.22		36.5622	1036.24
20.47	0.00205		36.5826	952.775		36.5826	817.088
20.48	0.00203		36.6031	810.341		36.6031	736.949
20.49	0.00201		36.6235	738.921		36.6235	599.823
20.5	0.002		36.6439	492.514		36.6439	509.71
20.51	0.00199		36.6643	418.121		36.6643	308.61
20.52	0.00197		36.6847	287.742		36.6847	160.523
20.53	0.00197		36.7051	163.376		36.7051	169.449
20.54	0.00196		36.7255	238.023		36.7255	160.388
20.55	0.00195		36.746	197.684		36.746	159.34
20.56	0.00195		36.7664	175.359		36.7664	129.305
20.57	0.00195		36.7868	144.048		36.7868	152.282
20.58	0.00195		36.8072	199.75		36.8072	152.273
20.59	0.00195		36.8276	203.465		36.8276	159.277
20.6	0.00196		36.848	204.194		36.848	216.293
20.61	0.00196		36.8685	198.937		36.8685	189.323
20.62	0.00198		36.8889	207.694		36.8889	213.365
20.63	0.00199		36.9093	172.464		36.9093	190.42
20.64	0.002		36.9297	201.247		36.9297	217.489
20.65	0.00202		36.9501	213.044		36.9501	240.57
20.66	0.00204		36.9705	245.855		36.9705	300.664
20.67	0.00207		36.9909	267.68		36.9909	301.771
20.68	0.0021		37.0114	227.517		37.0114	294.891
20.69	0.00213		37.0318	308.369		37.0318	365.024
20.7	0.00216		37.0522	303.234		37.0522	371.17
20.71	0.00221		37.0726	357.113		37.0726	385.329
20.72	0.00225		37.093	385.005		37.093	426.5
20.73	0.0023		37.1134	425.911		37.1134	433.685
20.74	0.00229		37.1339	480.831		37.1339	430.883
20.75	0.00242		37.1543	537.764		37.1543	564.093
20.76	0.00249		37.1747	549.711		37.1747	570.317
20.77	0.00257		37.1951	603.671		37.1951	651.553
20.78	0.00259		37.2155	702.645		37.2155	689.803
20.79	0.00268		37.2359	796.633		37.2359	771.065
20.8	0.00279		37.2563	836.634		37.2563	802.341
20.81	0.00292		37.2768	984.649		37.2768	866.629
20.82	0.00305		37.2972	933.677		37.2972	851.93
20.83	0.00329		37.3176	835.719		37.3176	734.244
20.84	0.00346		37.338	684.775		37.338	651.571
20.85	0.00365		37.3584	664.844		37.3584	508.911
20.86	0.00387		37.3788	561.926		37.3788	498.264
20.87	0.00412		37.3993	507.023		37.3993	394.63
20.88	0.00448		37.4197	378.133		37.4197	332.009
20.89	0.0048		37.4401	255.256		37.4401	191.4
20.9	0.00517		37.4605	187.393		37.4605	156.805
20.91	0.00561		37.4809	155.544		37.4809	105.223
20.92	0.00611		37.5013	126.708		37.5013	100.653
20.93	0.0067		37.5217	109.886		37.5217	70.0969
20.94	0.0074		37.5422	109.078		37.5422	108.553
20.95	0.00824		37.5626	78.283		37.5626	93.0227
20.96	0.00925		37.583	89.5017		37.583	69.505
20.97	0.0105		37.6034	126.734		37.6034	102.96
20.98	0.01205		37.6238	112.98		37.6238	72.4274
20.99	0.01401		37.6442	95.2395		37.6442	110.908
21	0.01655		37.6647	140.513		37.6647	67.4015
21.01	0.01992		37.6851	45.7993		37.6851	114.908
21.02	0.02451		37.7055	125.1		37.7055	97.4274
21.03	0.03102		37.7259	101.414		37.7259	92.9598
21.04	0.04084		37.7463	119.741		37.7463	29.5051
21.05	0.05851		37.7667	86.0822		37.7667	103.465
21.06	0.09718		37.7871	97.4369		37.7871	93.437
21.07	0.18628		37.8076	74.8052		37.8076	103.422
21.08	0.3571		37.828	92.5554		37.828	114.421
21.09	0.57876		37.8484	129.319		37.8484	142.432
21.1	0.66066		37.8688	163.097		37.8688	83.4561
21.11	0.50255		37.8892	157.888		37.8892	102.493
21.12	0.33346		37.9096	139.692		37.9096	144.543
21.13	0.28162		37.9301	124.511		37.9301	134.606
21.14	0.3305		37.9505	144.343		37.9505	120.682
21.15	0.36338		37.9709	148.188		37.9709	129.771
21.16	0.27937		37.9913	196.047		37.9913	156.873
21.17	0.16528		38.0117	210.92		38.0117	162.988
21.18	0.08929		38.0321	210.806		38.0321	123.116
21.19	0.05168		38.0525	178.706		38.0525	150.256
21.2	0.03474		38.073	183.619		38.073	181.41
21.21	0.02605		38.0934	218.546		38.0934	159.576
21.22	0.02063		38.1138	153.487		38.1138	174.756
21.23	0.01685		38.1342	131.441		38.1342	138.948
21.24	0.01408		38.1546	171.409		38.1546	108.154
21.25	0.01198		38.175	98.3904		38.175	122.372
21.26	0.01035		38.1955	103.385		38.1955	117.603
21.27	0.00905		38.2159	112.394		38.2159	105.847
21.28	0.00794		38.2363	120.416		38.2363	112.104
21.29	0.00709		38.2567	83.4521		38.2567	111.374
21.3	0.00638		38.2771	128.501		38.2771	125.657
21.31	0.00578		38.2975	73.5645		38.2975	85.9533
21.32	0.00528		38.3179	127.641		38.3179	96.2622
21.33	0.00485		38.3384	133.731		38.3384	80.584
21.34	0.00448		38.3588	197.835		38.3588	145.919
21.35	0.00416		38.3792	149.953		38.3792	177.266
21.36	0.00381		38.3996	119.084		38.3996	164.627
21.37	0.00356		38.42	168.228		38.42	180.001
21.38	0.00335		38.4404	190.386		38.4404	198.387
21.39	0.00316		38.4609	215.558		38.4609	186.787
21.4	0.00299		38.4813	181.744		38.4813	206.199
21.41	0.00284		38.5017	210.943		38.5017	246.624
21.42	0.0027		38.5221	273.155		38.5221	264.062
21.43	0.00258		38.5425	262.381		38.5425	281.514
21.44	0.00248		38.5629	256.621		38.5629	327.978
21.45	0.00238		38.5833	323.875		38.5833	358.455
21.46	0.00229		38.6038	308.141		38.6038	342.945
21.47	0.00221		38.6242	365.422		38.6242	373.448
21.48	0.00214		38.6446	365.716		38.6446	431.964
21.49	0.00208		38.665	435.024		38.665	435.493
21.5	0.00202		38.6854	451.345		38.6854	458.034
21.51	0.00197		38.7058	497.68		38.7058	526.589
21.52	0.00193		38.7263	545.029		38.7263	596.157
21.53	0.00188		38.7467	670.391		38.7467	604.737
21.54	0.00185		38.7671	654.767		38.7671	674.331
21.55	0.00181		38.7875	824.156		38.7875	689.937
21.56	0.00172		38.8079	855.559		38.8079	742.557
21.57	0.00169		38.8283	860.976		38.8283	705.189
21.58	0.00167		38.8487	647.406		38.8487	610.834
21.59	0.00165		38.8692	597.85		38.8692	532.493
21.6	0.00163		38.8896	430.307		38.8896	496.164
21.61	0.00162		38.91	440.778		38.91	381.848
21.62	0.00154		38.9304	366.263		38.9304	314.545
21.63	0.00153		38.9508	326.761		38.9508	292.255
21.64	0.00153		38.9712	271.272		38.9712	150.978
21.65	0.00153		38.9916	169.798		38.9916	125.714
21.66	0.00153		39.0121	190.337		39.0121	168.463
21.67	0.00153		39.0325	149.889		39.0325	129.224
21.68	0.00153		39.0529	131.455		39.0529	88.999
21.69	0.00154		39.0733	117.035		39.0733	152.787
21.7	0.00155		39.0937	120.629		39.0937	136.587
21.71	0.00156		39.1141	106.235		39.1141	133.401
21.72	0.00157		39.1346	145.856		39.1346	183.227
21.73	0.00158		39.155	133.49		39.155	166.066
21.74	0.0016		39.1754	128.138		39.1754	122.919
21.75	0.00162		39.1958	127.799		39.1958	178.784
21.76	0.00164		39.2162	116.474		39.2162	151.662
21.77	0.00166		39.2366	176.163		39.2366	164.553
21.78	0.00169		39.257	136.865		39.257	167.458
21.79	0.00172		39.2775	160.58		39.2775	209.375
21.8	0.00175		39.2979	212.31		39.2979	172.304
21.81	0.00178		39.3183	198.053		39.3183	200.247
21.82	0.00182		39.3387	182.809		39.3387	227.203
21.83	0.00186		39.3591	219.579		39.3591	204.172
21.84	0.0019		39.3795	232.363		39.3795	275.154
21.85	0.00194		39.4	270.16		39.4	259.148
21.86	0.00199		39.4204	280.971		39.4204	262.156
21.87	0.00204		39.4408	322.796		39.4408	283.176
21.88	0.0021		39.4612	305.634		39.4612	310.21
21.89	0.00216		39.4816	394.486		39.4816	346.256
21.9	0.00223		39.502	432.351		39.502	369.316
21.91	0.00229		39.5224	462.23		39.5224	394.388
21.92	0.00237		39.5429	524.122		39.5429	438.473
21.93	0.00245		39.5633	520.028		39.5633	462.571
21.94	0.00253		39.5837	461.948		39.5837	360.683
21.95	0.00263		39.6041	398.881		39.6041	343.807
21.96	0.00272		39.6245	328.828		39.6245	247.944
21.97	0.00283		39.6449	320.789		39.6449	238.094
21.98	0.00301		39.6654	270.763		39.6654	231.256
21.99	0.00313		39.6858	254.75		39.6858	186.432
22	0.00326		39.7062	172.752		39.7062	229.621
22.01	0.00341		39.7266	163.767		39.7266	124.823
22.02	0.00356		39.747	138.795		39.747	120.037
22.03	0.00373		39.7674	116.837		39.7674	117.265
22.04	0.00391		39.7878	105.893		39.7878	71.5053
22.05	0.00411		39.8083	72.962		39.8083	79.2832
22.06	0.00433		39.8287	102.045		39.8287	90.0739
22.07	0.0046		39.8491	90.1413		39.8491	67.8776
22.08	0.00486		39.8695	113.251		39.8695	110.694
22.09	0.00514		39.8899	86.375		39.8899	103.524
22.1	0.00546		39.9103	130.512		39.9103	63.3663
22.11	0.0058		39.9308	83.6632		39.9308	96.2218
22.12	0.00619		39.9512	104.828		39.9512	93.0902
22.13	0.00661		39.9716	73.0057		39.9716	71.9715
22.14	0.00709		39.992	91.101		39.992	136.866
22.15	0.00762		40.0124	112.21		40.0124	69.773
22.16	0.00822		40.0328	74.3325		40.0328	94.6932
22.17	0.0089		40.0532	111.469		40.0532	83.6263
22.18	0.00967		40.0737	129.618		40.0737	92.5723
22.19	0.01055		40.0941	104.782		40.0941	103.531
22.2	0.01156		40.1145	87.9588		40.1145	86.5032
22.21	0.01279		40.1349	143.149		40.1349	160.488
22.22	0.01415		40.1553	109.354		40.1553	103.486
22.23	0.01582		40.1757	120.571		40.1757	144.497
22.24	0.01773		40.1962	94.8026		40.1962	117.52
22.25	0.02002		40.2166	188.048		40.2166	157.557
22.26	0.02281		40.237	139.306		40.237	111.606
22.27	0.02624		40.2574	150.578		40.2574	122.669
22.28	0.03055		40.2778	163.864		40.2778	148.744
22.29	0.03604		40.2982	133.163		40.2982	153.833
22.3	0.04321		40.3186	135.476		40.3186	132.934
22.31	0.05281		40.3391	162.803		40.3391	128.048
22.32	0.06609		40.3595	155.143		40.3595	126.175
22.33	0.0854		40.3799	119.497		40.3799	89.3156
22.34	0.11651		40.4003	98.864		40.4003	106.469
22.35	0.17693		40.4207	135.245		40.4207	145.635
22.36	0.31328		40.4411	85.6395		40.4411	82.8136
22.37	0.60326		40.4616	92.0476		40.4616	63.0055
22.38	1.08091		40.482	139.469		40.482	113.274
22.39	1.5349		40.5024	101.905		40.5024	58.5555
22.4	1.45724		40.5228	41.3535		40.5228	119.85
22.41	1.00061		40.5432	126.816		40.5432	141.157
22.42	0.67853		40.5636	76.2922		40.5636	111.477
22.43	0.63738		40.584	92.7819		40.584	105.811
22.44	0.78748		40.6045	122.285		40.6045	127.157
22.45	0.85045		40.6249	70.8021		40.6249	101.516
22.46	0.63983		40.6453	128.333		40.6453	115.888
22.47	0.37831		40.6657	79.8767		40.6657	119.273
22.48	0.20712		40.6861	98.4344		40.6861	112.671
22.49	0.12172		40.7065	67.0057		40.7065	98.0817
22.5	0.08237		40.727	96.3225		40.727	70.5055
22.51	0.06177		40.7474	114.653		40.7474	96.9049
22.52	0.0488		40.7678	113.997		40.7678	94.3172
22.53	0.03973		40.7882	129.354		40.7882	152.742
22.54	0.03305		40.8086	114.726		40.8086	144.181
22.55	0.02797		40.829	163.11		40.829	98.6319
22.56	0.02401		40.8494	94.5087		40.8494	116.096
22.57	0.02086		40.8699	127.921		40.8699	96.573
22.58	0.01832		40.8903	87.3462		40.8903	111.063
22.59	0.01622		40.9107	90.7854		40.9107	103.566
22.6	0.01448		40.9311	95.2382		40.9311	151.082
22.61	0.01302		40.9515	86.7045		40.9515	109.61
22.62	0.01178		40.9719	81.1845		40.9719	131.152
22.63	0.01071		40.9924	107.678		40.9924	98.7069
22.64	0.00979		41.0128	106.185		41.0128	131.274
22.65	0.00899		41.0332	63.7059		41.0332	134.855
22.66	0.00829		41.0536	113.24		41.0536	104.448
22.67	0.00767		41.074	97.7882		41.074	121.055
22.68	0.00713		41.0944	105.35		41.0944	115.674
22.69	0.00665		41.1148	113.925		41.1148	129.307
22.7	0.00621		41.1353	122.514		41.1353	129.952
22.71	0.00583		41.1557	78.1159		41.1557	99.61
22.72	0.00548		41.1761	114.732		41.1761	152.281
22.73	0.00517		41.1965	153.361		41.1965	130.965
22.74	0.00488		41.2169	138.005		41.2169	187.662
22.75	0.00462		41.2373	167.661		41.2373	197.372
22.76	0.00439		41.2578	164.332		41.2578	204.095
22.77	0.00418		41.2782	184.016		41.2782	200.831
22.78	0.00398		41.2986	213.713		41.2986	222.58
22.79	0.0038		41.319	186.424		41.319	273.341
22.8	0.00364		41.3394	225.149		41.3394	239.116
22.81	0.00349		41.3598	204.887		41.3598	238.903
22.82	0.00335		41.3802	240.639		41.3802	304.704
22.83	0.00323		41.4007	268.405		41.4007	360.517
22.84	0.00311		41.4211	246.184		41.4211	316.344
22.85	0.003		41.4415	309.976		41.4415	375.183
22.86	0.0029		41.4619	351.783		41.4619	443.035
22.87	0.00281		41.4823	399.603		41.4823	404.901
22.88	0.00273		41.5027	452.436		41.5027	460.779
22.89	0.00265		41.5232	493.283		41.5232	533.67
22.9	0.00258		41.5436	492.144		41.5436	553.574
22.91	0.00251		41.564	543.018		41.564	532.491
22.92	0.00245		41.5844	605.906		41.5844	662.421
22.93	0.00239		41.6048	626.808		41.6048	676.364
22.94	0.00234		41.6252	654.723		41.6252	714.319
22.95	0.0023		41.6457	764.651		41.6457	752.288
22.96	0.00225		41.6661	786.594		41.6661	782.27
22.97	0.00221		41.6865	857.55		41.6865	842.264
22.98	0.00218		41.7069	879.519		41.7069	876.272
22.99	0.00214		41.7273	919.502		41.7273	857.292
23	0.00212		41.7477	923.499		41.7477	763.326
23.01	0.00209		41.7681	748.509		41.7681	695.372
23.02	0.00207		41.7886	580.533		41.7886	541.432
23.03	0.00205		41.809	548.57		41.809	497.504
23.04	0.00203		41.8294	436.621		41.8294	470.589
23.05	0.00202		41.8498	401.686		41.8498	354.687
23.06	0.00201		41.8702	370.764		41.8702	267.798
23.07	0.002		41.8906	260.856		41.8906	275.922
23.08	0.002		41.911	185.962		41.911	169.059
23.09	0.00205		41.9315	140.081		41.9315	132.209
23.1	0.00205		41.9519	157.213		41.9519	162.372
23.11	0.00212		41.9723	152.36		41.9723	195.548
23.12	0.00213		41.9927	106.52		41.9927	192.736
23.13	0.00214		42.0131	128.693		42.0131	160.938
23.14	0.00215		42.0335	169.88		42.0335	185.152
23.15	0.00217		42.054	133.081		42.054	130.38
23.16	0.00219		42.0744	169.295		42.0744	183.62
23.17	0.00221		42.0948	193.523		42.0948	190.874
23.18	0.00224		42.1152	130.764		42.1152	196.14
23.19	0.00227		42.1356	193.019		42.1356	159.419
23.2	0.00231		42.156	140.288		42.156	191.712
23.21	0.00235		42.1764	193.57		42.1764	192.017
23.22	0.00239		42.1969	173.866		42.1969	215.335
23.23	0.00244		42.2173	196.175		42.2173	223.666
23.24	0.0025		42.2377	234.498		42.2377	257.01
23.25	0.00256		42.2581	275.835		42.2581	227.367
23.26	0.00263		42.2785	265.185		42.2785	325.737
23.27	0.0027		42.2989	261.549		42.2989	348.119
23.28	0.00279		42.3194	334.926		42.3194	333.515
23.29	0.00288		42.3398	281.318		42.3398	328.924
23.3	0.00298		42.3602	323.722		42.3602	409.345
23.31	0.00309		42.3806	420.14		42.3806	411.78
23.32	0.00321		42.401	383.572		42.401	410.227
23.33	0.00335		42.4214	398.018		42.4214	414.688
23.34	0.0035		42.4418	449.477		42.4418	367.161
23.35	0.00367		42.4623	387.949		42.4623	359.648
23.36	0.00386		42.4827	309.435		42.4827	310.147
23.37	0.00407		42.5031	288.935		42.5031	197.659
23.38	0.00431		42.5235	257.449		42.5235	217.184
23.39	0.00458		42.5439	219.976		42.5439	244.722
23.4	0.00488		42.5643	196.516		42.5643	230.273
23.41	0.00523		42.5847	170.07		42.5847	222.837
23.42	0.00563		42.6052	162.638		42.6052	137.414
23.43	0.00609		42.6256	136.22		42.6256	193.004
23.44	0.00662		42.646	142.815		42.646	163.607
23.45	0.00724		42.6664	153.423		42.6664	165.222
23.46	0.00797		42.6868	184.045		42.6868	201.851
23.47	0.00884		42.7072	124.681		42.7072	232.492
23.48	0.00989		42.7277	128.33		42.7277	208.147
23.49	0.01117		42.7481	165.993		42.7481	224.814
23.5	0.01275		42.7685	136.67		42.7685	248.495
23.51	0.01474		42.7889	224.36		42.7889	247.188
23.52	0.01728		42.8093	219.064		42.8093	251.894
23.53	0.02061		42.8297	214.781		42.8297	273.614
23.54	0.02508		42.8501	292.512		42.8501	270.346
23.55	0.03132		42.8706	310.257		42.8706	266.091
23.56	0.04052		42.891	256.015		42.891	354.849
23.57	0.05578		42.9114	330.787		42.9114	354.62
23.58	0.08629		42.9318	380.572		42.9318	422.404
23.59	0.15408		42.9522	379.371		42.9522	437.201
23.6	0.29028		42.9726	379.184		42.9726	414.01
23.61	0.49742		42.9931	456.01		42.9931	460.833
23.62	0.66043		43.0135	522.85		43.0135	576.669
23.63	0.58536		43.0339	607.703		43.0339	565.517
23.64	0.39165		43.0543	587.57		43.0543	599.379
23.65	0.26692		43.0747	637.45		43.0747	628.253
23.66	0.25376		43.0951	680.344		43.0951	649.141
23.67	0.31872		43.1155	673.252		43.1155	616.041
23.68	0.36097		43.136	716.174		43.136	620.955
23.69	0.2876		43.1564	527.109		43.1564	414.881
23.7	0.17688		43.1768	482.057		43.1768	407.82
23.71	0.09896		43.1972	385.019		43.1972	405.772
23.72	0.05807		43.2176	350.995		43.2176	323.737
23.73	0.0389		43.238	319.984		43.238	286.715
23.74	0.02909		43.2585	251.987		43.2585	266.706
23.75	0.02309		43.2789	212.004		43.2789	207.71
23.76	0.01886		43.2993	108.034		43.2993	156.727
23.77	0.01583		43.3197	141.078		43.3197	117.757
23.78	0.01354		43.3401	123.135		43.3401	98.7993
23.79	0.01176		43.3605	59.2058		43.3605	94.855
23.8	0.01035		43.3809	114.29		43.3809	108.924
23.81	0.00922		43.4014	83.3884		43.4014	64.005
23.82	0.00816		43.4218	77.5001		43.4218	87.3261
23.83	0.0074		43.4422	78.6254		43.4422	78.6602
23.84	0.00676		43.4626	76.7643		43.4626	97.0072
23.85	0.00628		43.483	73.9168		43.483	88.3671
23.86	0.00582		43.5034	102.327		43.5034	86.7399
23.87	0.00543		43.5239	101.75		43.5239	114.126
23.88	0.00509		43.5443	92.187		43.5443	139.524
23.89	0.0048		43.5647	124.638		43.5647	100.936
23.9	0.00461		43.5851	102.102		43.5851	130.361
23.91	0.00439		43.6055	53.5796		43.6055	105.798
23.92	0.0042		43.6259	172.071		43.6259	113.249
23.93	0.00403		43.6463	90.576		43.6463	148.712
23.94	0.00389		43.6668	116.095		43.6668	116.189
23.95	0.00376		43.6872	149.627		43.6872	154.678
23.96	0.00365		43.7076	164.173		43.7076	160.18
23.97	0.00355		43.728	149.732		43.728	185.695
23.98	0.00347		43.7484	161.305		43.7484	155.223
23.99	0.0034		43.7688	172.891		43.7688	220.765
24	0.00334		43.7893	215.492		43.7893	145.319
24.01	0.00328		43.8097	198.105		43.8097	209.886
24.02	0.00324		43.8301	153.733		43.8301	184.465
24.03	0.00321		43.8505	173.374		43.8505	132.058
24.04	0.00318		43.8709	135.028		43.8709	53.664
24.05	0.00316		43.8913	113.697		43.8913	91.2827
24.06	0.00314		43.9117	72.3783		43.9117	70.9143
24.07	0.00313		43.9322	118.074		43.9322	149.559
24.08	0.00313		43.9526	109.783		43.9526	94.2164
24.09	0.00313		43.973	69.5051		43.973	80.8869
24.1	0.00314		43.9934	86.8922		43.9934	83.5703
24.11	0.00316		44.0138	86.2928		44.0138	84.2667
24.12	0.00318		44.0342	53.707		44.0342	80.9759
24.13	0.0032		44.0547	130.135		44.0547	125.698
24.14	0.00323		44.0751	105.576		44.0751	89.4333
24.15	0.00326		44.0955	102.031		44.0955	119.181
24.16	0.0033		44.1159	107.5		44.1159	144.942
24.17	0.00335		44.1363	99.9822		44.1363	92.7164
24.18	0.0034		44.1567	135.478		44.1567	165.503
24.19	0.00345		44.1771	220.987		44.1771	169.303
24.2	0.00351		44.1976	198.51		44.1976	178.116
24.21	0.00358		44.218	179.047		44.218	206.942
24.22	0.00371		44.2384	184.597		44.2384	214.78
24.23	0.00379		44.2588	179.161		44.2588	269.632
24.24	0.00387		44.2792	166.738		44.2792	258.497
24.25	0.00396		44.2996	266.329		44.2996	286.374
24.26	0.00406		44.3201	263.934		44.3201	320.265
24.27	0.00417		44.3405	268.552		44.3405	317.168
24.28	0.00431		44.3609	314.184		44.3609	375.084
24.29	0.00443		44.3813	343.829		44.3813	345.013
24.3	0.00456		44.4017	403.488		44.4017	406.956
24.31	0.0047		44.4221	423.161		44.4221	399.911
24.32	0.00485		44.4425	442.847		44.4425	476.879
24.33	0.00501		44.463	449.547		44.463	506.86
24.34	0.00518		44.4834	464.26		44.4834	414.854
24.35	0.00537		44.5038	383.987		44.5038	396.861
24.36	0.00557		44.5242	332.728		44.5242	313.881
24.37	0.00578		44.5446	310.482		44.5446	208.913
24.38	0.00601		44.565	262.25		44.565	233.959
24.39	0.00626		44.5855	256.031		44.5855	220.018
24.4	0.00652		44.6059	206.826		44.6059	217.089
24.41	0.00681		44.6263	239.635		44.6263	182.174
24.42	0.00712		44.6467	173.457		44.6467	142.271
24.43	0.00746		44.6671	154.293		44.6671	123.382
24.44	0.00783		44.6875	114.142		44.6875	69.505
24.45	0.00822		44.7079	63.0051		44.7079	73.2791
24.46	0.00866		44.7284	82.8893		44.7284	91.0662
24.47	0.00913		44.7488	66.787		44.7488	96.8662
24.48	0.00965		44.7692	115.698		44.7692	89.6791
24.49	0.01021		44.7896	58.6234		44.7896	63.505
24.5	0.01084		44.81	82.5619		44.81	107.249
24.51	0.01153		44.8304	67.5141		44.8304	139.007
24.52	0.01229		44.8509	129.48		44.8509	155.777
24.53	0.01314		44.8713	110.459		44.8713	197.561
24.54	0.01409		44.8917	120.452		44.8917	123.357
24.55	0.01515		44.9121	127.459		44.9121	144.166
24.56	0.01634		44.9325	130.479		44.9325	159.988
24.57	0.01768		44.9529	128.513		44.9529	121.823
24.58	0.01922		44.9734	174.56		44.9734	221.671
24.59	0.02096		44.9938	182.621		44.9938	215.532
24.6	0.02298		45.0142	198.696		45.0142	214.406
24.61	0.02531		45.0346	251.784		45.0346	260.293
24.62	0.02803		45.055	282.885		45.055	276.193
24.63	0.03123		45.0754	289.001		45.0754	258.105
24.64	0.03504		45.0958	284.13		45.0958	327.031
24.65	0.03962		45.1163	336.272		45.1163	285.97
24.66	0.04518		45.1367	315.428		45.1367	266.921
24.67	0.05205		45.1571	371.598		45.1571	321.886
24.68	0.06067		45.1775	254.781		45.1775	240.863
24.69	0.07168		45.1979	243.978		45.1979	237.853
24.7	0.08606		45.2183	211.189		45.2183	206.857
24.71	0.10537		45.2388	187.413		45.2388	187.873
24.72	0.13217		45.2592	204.651		45.2592	173.902
24.73	0.17152		45.2796	186.902		45.2796	159.944
24.74	0.23622		45.3	133.167		45.3	141.999
24.75	0.3631		45.3204	85.4455		45.3204	99.0673
24.76	0.63905		45.3408	90.7376		45.3408	108.148
24.77	1.18876		45.3612	76.0433		45.3612	92.2421
24.78	2.03604		45.3817	88.3626		45.3817	97.3488
24.79	2.75936		45.4021	68.6955		45.4021	120.469
24.8	2.5324		45.4225	162.042		45.4225	80.6013
24.81	1.72132		45.4429	88.4022		45.4429	152.747
24.82	1.13229		45.4633	71.7759		45.4633	164.905
24.83	0.98538		45.4837	133.163		45.4837	170.077
24.84	1.20355		45.5042	141.564		45.5042	154.261
24.85	1.49417		45.5246	167.979		45.5246	187.459
24.86	1.37399		45.545	192.407		45.545	184.669
24.87	0.92163		45.5654	186.848		45.5654	211.892
24.88	0.53147		45.5858	226.304		45.5858	178.129
24.89	0.30319		45.6062	232.773		45.6062	273.378
24.9	0.19155		45.6266	266.255		45.6266	253.64
24.91	0.13681		45.6471	267.751		45.6471	246.915
24.92	0.10551		45.6675	279.261		45.6675	309.203
24.93	0.08479		45.6879	305.784		45.6879	380.504
24.94	0.06987		45.7083	362.321		45.7083	371.817
24.95	0.05869		45.7287	381.871		45.7287	393.144
[truncated: 5,505 more rows]

## Sheet: Fig. 3
Fig. 3B
	A. thaliana			V. faba			B. chinensis
	ZIF-8	SENDS		ZIF-8	SENDS		ZIF-8	SENDS
Replicate 1	1.9227	68.387		4.8192	71.5056		5.62294	51.3322
Replicate 2	2.46089	79.1084		3.34475	74.1535		2.12159	61.2049
Replicate 3	1.73614	83.444		4.42906	72.5167		4.13271	75.382
Replicate 4	2.69695	71.8817		2.95857	69.3483		3.4729	72.4565
Replicate 5	2.12646	77.3164		5.51684	79.3386		1.16732	67.5035
Average	2.19	76		4.21	73.4		3.3	65.6
SD	0.391	5.95		1.05	3.76		1.74	9.61
Two sample t-test (two sided)
Plant species	p-value
A. thaliana	9.36e-06
V. faba	4.95e-07
B. chinesis	9.31e-05

## Sheet: Fig. 4
Fig. 4B
Concentration (ug/mL)	0	1	2	3	4	5	6	7
Replicate 1	0.97643	36.5079	58.7108	77.0531	88.6128	98.6197	99.6549	100
Replicate 2	0	35.3002	61.6695	75.3278	87.06	98.7923	99.4824	100
Replicate 3	0.28637	37.3706	59.6886	74.8102	88.9579	98.4472	99.8275	100
Average	0.421	36.4	60	75.7	88.2	98.6	99.7	100
SD	0.502	1.04	1.51	1.17	1.01	0.173	0.173	0
one-way ANOVA
Concentration	p-value
0 vs 1	<0.0001
1 vs 2	<0.0001
2 vs 3	<0.0001
3 vs 4	3.53e-08
4 vs 5	3.16e-08
5 vs 6	0.818
6 vs 7	0.999

## Sheet: Fig. 5
Fig. 5B						Fig. 5C
	Control	SC@ZIF	SC@SENDS			Buffer	ABA	SENDS	SENDS+ABA
Replicate 1	4.20178	2.90075	1.50281		Replicate 1	0.27	0.507	0.223	0.125
Replicate 2	4.37787	2.85499	1.59972		Replicate 2	0.52	0.105	0.261	0.085
Replicate 3	4.20178	2.80384	1.6789		Replicate 3	0.22	0.134	0.2625	0.113
Replicate 4	4.37786	2.85498	1.67889		Replicate 4	0.27	0.109	0.46	0.212
Replicate 5	3.90073	2.67889	1.5997		Replicate 5	0.434	0.104	0.233	0.29
					Replicate 6	0.354	0.172	0.316	0.31
Average	4.21	2.82	1.61		Replicate 7	0.548	0.427	0.329	0.218
SD	0.195	0.0853	0.0728		Replicate 8	0.267	0.192	0.33	0.079
					Replicate 9	0.306	0.286	0.396	0.106
Two sample t-test (two sided)					Replicate 10	0.416	0.086	0.298	0.123
Treatment	p-value				Replicate 11	0.379	0.161	0.283	0.158
SC@ZIF vs SC@SENDS	1.33e-08				Replicate 12	0.291	0.178	0.282	0.0869
					Replicate 13	0.26	0.16	0.263	0.0941
					Replicate 14	0.43	0.969	0.309	0.162
					Replicate 15	0.48	0.206	0.349	0.155
					Replicate 16	0.32	0.168	0.303	0.327
					Replicate 17	0.079	0.157	0.44	0.275
					Replicate 18	0.27	0.097	0.102	0.1
					Replicate 19	0.051	0.222	0.073	0.092
					Replicate 20	0.344	0.324	0.125	0.413
					Replicate 21	0.265	0.353	0.227	0.26
					Replicate 22	0.375	0.143	0.278	0.136
					Replicate 23	0.047	0.108	0.1	0.142
					Replicate 24	0.361	0.134	0.299	0.107
					Replicate 25	0.0561	0.0872	0.3	0.187
					Replicate 26	0.35	0.12	0.075	0.153
					Replicate 27	0.367	0.245	0.127	0.142
					Replicate 28	0.285	0.165	0.288	0.298
					Replicate 29	0.226	0.158	0.297	0.032
					Replicate 30	0.348	0.172	0.299	0.145
					Replicate 31	0.021	0.158	0.282	0.119
					Replicate 32	0.343	0.239	0.287	0.147
					Replicate 33	0.223	0.131	0.43	0.169
					Replicate 34	0.272	0.116	0.063	0.321
					Replicate 35	0.439	0.287	0.239	0.145
					Replicate 36	0.017	0.101	0.229	0.112
					Replicate 37	0.361	0.072	0.368	0.109
					Replicate 38	0.32	0.207	0.323	0.257
					Replicate 39	0.425	0.317	0.349	0.32
					Replicate 40	0.06	0.112	0.341	0.17
					Replicate 41	0.2	0.335	0.223	0.269
					Replicate 42	0.389	0.127	0.231	0.47
					Replicate 43	0.24	0.17	0.331	0.176
					Replicate 44	0.459	0.122	0.109	0.152
					Replicate 45	0.521	0.226	0.192	0.119
					Replicate 46	0.326	0.223	0.222	0.252
					Replicate 47	0	0.067	0.316	0.274
					Replicate 48	0.252	0.113	0.295	0.102
					Replicate 49	0.305	0.254	0.177	0.076
					Replicate 50	0.378	0.357	0.438	0.092
					one-way ANOVA
					Treatments	p-value
					ABA vs SENDS	0.000679
					SENDS vs SENDS+ABA	0.000191

## Sheet: Fig. 6
Fig. 6B					Fig. 6C					Fig. 6D					Fig. 6E					Fig. 6F					Fig. 6G
	Day 0					Day 0					Day 0					Untreated					SC@ZIF					SC@SENDS
	Untreated	SC@ZIF	SC@SENDS			Untreated	SC@ZIF	SC@SENDS			Untreated	SC@ZIF	SC@SENDS		Time (us)	Day 0	Day 10	Day 20		Time (us)	Day 0	Day 10	Day 20		Time (us)	Day 0	Day 10	Day 20
Replicate 1	0.84	0.84	0.83		Replicate 1	0.6	0.61	0.55		Replicate 1	0.41	0.29	0.5		11	0	0	0		11	0	0	0		11	0	0	0
Replicate 2	0.84	0.84	0.84		Replicate 2	0.61	0.63	0.63		Replicate 2	0.36	0.25	0.36		21	0.17445	0.20097	0.21904		21	0.17692	0.26617	0.24671		21	0.16975	0.15384	0.16576
Replicate 3	0.84	0.84	0.84		Replicate 3	0.62	0.64	0.63		Replicate 3	0.32	0	0.47		31	0.17976	0.21057	0.23057		31	0.18335	0.28233	0.25775		31	0.17638	0.1584	0.17124
															41	0.18562	0.22097	0.24338		41	0.19027	0.29881	0.27006		41	0.1835	0.16346	0.17724
															51	0.192	0.23179	0.25705		51	0.19718	0.31563	0.2828		51	0.19157	0.16903	0.18423
	Day 10					Day 10					Day 10				61	0.19838	0.24299	0.27071		61	0.20509	0.33245	0.29639		61	0.19962	0.1751	0.19071
															71	0.2053	0.25501	0.28522		71	0.2125	0.34829	0.31041		71	0.20815	0.18117	0.19771
	Untreated	SC@ZIF	SC@SENDS			Untreated	SC@ZIF	SC@SENDS			Untreated	SC@ZIF	SC@SENDS		81	0.21222	0.26701	0.29931		81	0.22091	0.36345	0.32442		81	0.21716	0.18776	0.2057
Replicate 1	0.7	0.74	0.84		Replicate 1	0.3	0.17	0.61		Replicate 1	0.57	1.52	0.56		91	0.21966	0.27863	0.31299		91	0.2293	0.37829	0.338		91	0.22569	0.19433	0.21268
Replicate 2	0.6	0.69	0.84		Replicate 2	0.22	0.15	0.65		Replicate 2	0.46	1.35	0.4		101	0.22711	0.28983	0.32622		101	0.23771	0.39182	0.35159		101	0.23471	0.20091	0.22067
Replicate 3	0.58	0.64	0.84		Replicate 3	0.17	0.14	0.67		Replicate 3	0.43	0.95	0.33		111	0.23455	0.30144	0.33945		111	0.24611	0.40468	0.36434		111	0.24419	0.20799	0.22865
															121	0.242	0.31225	0.35183		121	0.2545	0.41688	0.37707		121	0.2532	0.21458	0.23564
															131	0.24998	0.32266	0.3638		131	0.26291	0.42777	0.38854		131	0.26173	0.22115	0.24314
	Day 20					Day 20					Day 20				141	0.25742	0.33267	0.3749		141	0.27081	0.43832	0.39957		141	0.27075	0.22825	0.25112
															151	0.26487	0.34227	0.38557		151	0.27922	0.44822	0.41019		151	0.27881	0.23482	0.25861
	Untreated	SC@ZIF	SC@SENDS			Untreated	SC@ZIF	SC@SENDS			Untreated	SC@ZIF	SC@SENDS		161	0.27231	0.35148	0.39538		161	0.28712	0.45712	0.41996		161	0.28734	0.2419	0.2656
Replicate 1	0	0.58	0.84		Replicate 1	0	0.05	0.52		Replicate 1	0.13	1.19	0.95		171	0.27975	0.36029	0.40479		171	0.29454	0.46537	0.4293		171	0.29539	0.24798	0.2731
Replicate 2	0.03	0.51	0.84		Replicate 2	0	0.13	0.61		Replicate 2	0.2	1.74	0.61		181	0.28667	0.3687	0.41333		181	0.30245	0.47361	0.43779		181	0.30299	0.25455	0.28008
Replicate 3	0.03	0.63	0.85		Replicate 3	0	0.09	0.64		Replicate 3	0.13	1.33	0.46		191	0.2936	0.3767	0.42186		191	0.30986	0.48087	0.44586		191	0.31058	0.26062	0.28656
															201	0.30104	0.3839	0.42955		201	0.31678	0.4878	0.4535		201	0.31816	0.26721	0.29306
Two sample t-test (two sided)					Two sample t-test (two sided)					Two sample t-test (two sided)					211	0.30742	0.39111	0.43723		211	0.3237	0.49439	0.46073		211	0.32528	0.27278	0.29955
Treatment	p-value				Treatment	p-value				Treatment	p-value				221	0.3138	0.39792	0.44407		221	0.33061	0.50032	0.46752		221	0.33191	0.27885	0.30554
Untreated Day 0 vs Day 10	<0.0001				Untreated Day 0 vs Day 10	0.000579				Untreated Day 10 vs Day 20	0.00235				231	0.32072	0.40473	0.4509		231	0.33704	0.50627	0.47388		231	0.33855	0.28441	0.31153
Untreated Day 10 vs Day 20	9.41e-05				Untreated Day 10 vs Day 20	<0.0001				ZIF-8 Day 0 vs Day 10	0.00468				241	0.3271	0.41072	0.45688		241	0.34346	0.51187	0.47983		241	0.34519	0.28998	0.31803
					ZIF-8 Day 0 vs Day 10	2.87e-06									251	0.33296	0.41673	0.46329		251	0.34939	0.51682	0.48578		251	0.35135	0.29504	0.32351
															261	0.3388	0.42233	0.46883		261	0.35533	0.52177	0.49087		261	0.35751	0.30061	0.32901
															271	0.34465	0.42754	0.47395		271	0.36126	0.52639	0.49596		271	0.36321	0.30567	0.33451
															281	0.35049	0.43314	0.47907		281	0.36668	0.531	0.50106		281	0.3689	0.31073	0.3395
															291	0.35635	0.43755	0.48377		291	0.37213	0.53496	0.50573		291	0.37411	0.31579	0.34498
															301	0.36115	0.44236	0.4889		301	0.37757	0.53925	0.50998		301	0.37979	0.32035	0.34948
															311	0.36646	0.44716	0.49316		311	0.38299	0.54287	0.51422		311	0.38455	0.3249	0.35447
															321	0.37178	0.45157	0.49743		321	0.38793	0.5465	0.51805		321	0.38976	0.32946	0.35897
															331	0.37656	0.45557	0.50171		331	0.39239	0.55012	0.52186		331	0.39403	0.3335	0.36345
															341	0.38083	0.45957	0.50555		341	0.39733	0.55343	0.52569		341	0.39877	0.33805	0.36795
															351	0.38614	0.46357	0.50896		351	0.40128	0.55639	0.52909		351	0.40351	0.34211	0.37244
															361	0.3904	0.46717	0.51281		361	0.40622	0.55937	0.5329		361	0.40778	0.34616	0.37693
															371	0.39465	0.47118	0.51623		371	0.41017	0.56233	0.53588		371	0.41204	0.35021	0.38093
															381	0.3989	0.47438	0.51964		381	0.41412	0.5653	0.53886		381	0.41583	0.35425	0.38443
															391	0.40316	0.47758	0.5222		391	0.41808	0.56794	0.54225		391	0.42011	0.35779	0.38842
															401	0.40741	0.48079	0.52562		401	0.42204	0.57058	0.5448		401	0.4239	0.36134	0.39191
															411	0.41166	0.48399	0.52861		411	0.426	0.57289	0.54776		411	0.42769	0.36489	0.3959
															421	0.41539	0.48679	0.53117		421	0.42945	0.57553	0.55031		421	0.43148	0.36792	0.39889
															431	0.41911	0.49	0.53415		431	0.43291	0.57783	0.55286		431	0.43481	0.37145	0.4024
															441	0.42284	0.49279	0.53671		441	0.43686	0.57981	0.55542		441	0.43812	0.37449	0.4059
															451	0.42603	0.4956	0.53929		451	0.43983	0.58212	0.55796		451	0.44144	0.37804	0.40889
															461	0.42976	0.49839	0.54185		461	0.44329	0.5841	0.56008		461	0.44475	0.38107	0.41238
															471	0.43295	0.5004	0.54398		471	0.44626	0.58608	0.56221		471	0.44808	0.38411	0.41537
															481	0.43614	0.5032	0.54654		481	0.44922	0.58806	0.56433		481	0.45092	0.38715	0.41837
															491	0.43933	0.50561	0.54868		491	0.45219	0.59003	0.56645		491	0.45377	0.38968	0.42087
															501	0.44252	0.50801	0.55081		501	0.45564	0.59169	0.56857		501	0.45661	0.39272	0.42386
															511	0.44571	0.51	0.55251		511	0.45811	0.59333	0.57027		511	0.45946	0.39524	0.42686
															521	0.44836	0.51241	0.55466		521	0.46108	0.59532	0.5724		521	0.4623	0.39778	0.42936
															531	0.45155	0.51441	0.55678		531	0.46354	0.59664	0.57409		531	0.46468	0.40081	0.43236
															541	0.45422	0.51641	0.5585		541	0.46652	0.59828	0.57579		541	0.46752	0.40333	0.43435
															551	0.45688	0.51841	0.56063		551	0.46898	0.59994	0.57749		551	0.4699	0.40587	0.43684
															561	0.46007	0.52041	0.56234		561	0.47146	0.60125	0.57919		561	0.47274	0.4079	0.43934
															571	0.46272	0.52242	0.56405		571	0.47392	0.60257	0.58089		571	0.4751	0.41043	0.44234
															581	0.46485	0.52402	0.56575		581	0.4759	0.60389	0.58217		581	0.47748	0.41295	0.44433
															591	0.46752	0.52602	0.56704		591	0.47838	0.60553	0.58386		591	0.47938	0.41498	0.44633
															601	0.47017	0.52722	0.56875		601	0.48035	0.60685	0.58556		601	0.48174	0.417	0.44883
															611	0.47229	0.52923	0.57045		611	0.48282	0.60785	0.58683		611	0.48412	0.41954	0.45083
															1021	0.54729	0.57365	0.61016		1021	0.54806	0.63687	0.6208		1021	0.5486	0.48685	0.51672
															1121	0.55527	0.57685	0.61272		1121	0.55447	0.63819	0.6225		1121	0.55476	0.49342	0.52322
															1221	0.56113	0.57847	0.61443		1221	0.55943	0.63852	0.62378		1221	0.55999	0.49899	0.52821
															1321	0.56645	0.58007	0.61615		1321	0.56338	0.63852	0.6242		1321	0.56378	0.50405	0.5322
															1421	0.57122	0.58087	0.617		1421	0.56683	0.63819	0.6242		1421	0.56662	0.5076	0.53569
															1521	0.57495	0.58167	0.61785		1521	0.56931	0.63753	0.62463		1521	0.56947	0.51063	0.5387
															1621	0.57814	0.58126	0.61827		1621	0.57128	0.6372	0.62463		1621	0.57136	0.51367	0.54069
															1721	0.58081	0.58167	0.61913		1721	0.57326	0.63687	0.62463		1721	0.57326	0.51569	0.54269
															1821	0.58294	0.58206	0.61956		1821	0.57425	0.63654	0.62463		1821	0.57467	0.51771	0.54418
															1921	0.58452	0.58167	0.62041		1921	0.57524	0.63654	0.62463		1921	0.5761	0.51922	0.54518
															2021	0.58665	0.58206	0.62084		2021	0.57622	0.63621	0.62505		2021	0.57705	0.52075	0.54668
															2121	0.58771	0.58206	0.62169		2121	0.57771	0.63654	0.62548		2121	0.578	0.52226	0.54768
															2221	0.58878	0.58247	0.62298		2221	0.57771	0.6372	0.62589		2221	0.57895	0.52379	0.54868
															2321	0.59038	0.58327	0.62425		2321	0.5787	0.63819	0.62717		2321	0.57989	0.5248	0.54968
															2421	0.5909	0.58407	0.62554		2421	0.57969	0.63917	0.62802		2421	0.58084	0.52581	0.55068
															2521	0.59197	0.58487	0.62724		2521	0.58068	0.6405	0.62929		2521	0.58227	0.52682	0.55167
															2621	0.59303	0.58606	0.62895		2621	0.58116	0.64215	0.63099		2621	0.58322	0.52835	0.55267
															2721	0.59409	0.58727	0.63066		2721	0.58215	0.6438	0.63227		2721	0.58417	0.52936	0.55367
															2821	0.59463	0.58846	0.63279		2821	0.58265	0.64578	0.6344		2821	0.58512	0.53087	0.55416
															2921	0.5957	0.59047	0.63493		2921	0.58364	0.64776	0.6361		2921	0.58653	0.53239	0.55567
															3021	0.59676	0.59207	0.63707		3021	0.58512	0.65039	0.63821		3021	0.58748	0.5334	0.55666
															3121	0.59728	0.59407	0.6392		3121	0.58562	0.6527	0.64034		3121	0.58937	0.53491	0.55766
															3221	0.59836	0.59607	0.64176		3221	0.58661	0.65535	0.64246		3221	0.59032	0.53593	0.55915
															3321	0.59995	0.59848	0.64432		3321	0.58808	0.65831	0.64543		3321	0.59175	0.53745	0.56015
															3421	0.60049	0.60048	0.64731		3421	0.58907	0.66128	0.64798		3421	0.59365	0.53896	0.56116
															3521	0.60208	0.60328	0.65029		3521	0.59056	0.66424	0.65053		3521	0.59506	0.53997	0.56265
															3621	0.60262	0.60568	0.65285		3621	0.59155	0.66721	0.65307		3621	0.59649	0.542	0.56416
															3721	0.6042	0.60808	0.65585		3721	0.59352	0.67051	0.65605		3721	0.59839	0.54352	0.56565
															3821	0.60527	0.61128	0.65884		3821	0.59451	0.67381	0.65902		3821	0.59982	0.54503	0.56715
															3921	0.60633	0.61409	0.66182		3921	0.59649	0.67678	0.662		3921	0.60171	0.54656	0.56864
															4021	0.60793	0.6169	0.66482		4021	0.59747	0.68008	0.66496		4021	0.60361	0.54808	0.57015
															4121	0.60952	0.61969	0.6678		4121	0.59945	0.68337	0.66794		4121	0.60597	0.55011	0.57164
															4221	0.61058	0.6225	0.67122		4221	0.60094	0.68667	0.67092		4221	0.6074	0.55162	0.57363
															4321	0.61219	0.62609	0.67421		4321	0.60241	0.68964	0.67431		4321	0.6093	0.55314	0.57514
															4421	0.61325	0.6289	0.6772		4421	0.60439	0.69327	0.67686		4421	0.61166	0.55517	0.57713
															4521	0.61484	0.63171	0.68019		4521	0.60637	0.69624	0.68025		4521	0.61355	0.55668	0.57862
															4621	0.61644	0.63491	0.68318		4621	0.60834	0.69954	0.68322		4621	0.61545	0.5587	0.58013
															4721	0.61803	0.63811	0.68659		4721	0.61032	0.70217	0.6862		4721	0.61783	0.56023	0.58213
															4821	0.61963	0.64091	0.68958		4821	0.61181	0.70547	0.68918		4821	0.61972	0.56225	0.58412
															4921	0.62122	0.64452	0.69257		4921	0.61378	0.70844	0.69214		4921	0.6221	0.56427	0.58563
															5021	0.62336	0.64731	0.69556		5021	0.61576	0.7114	0.69512		5021	0.624	0.56578	0.58762
															5121	0.62495	0.65052	0.69855		5121	0.61822	0.71438	0.69808		5121	0.62636	0.56781	0.58962
															5221	0.62655	0.65332	0.70154		5221	0.61971	0.71735	0.70106		5221	0.62826	0.56985	0.59162
															5321	0.62814	0.65613	0.7041		5321	0.62169	0.72031	0.70403		5321	0.63063	0.57187	0.59361
															5421	0.63027	0.65933	0.70708		5421	0.62417	0.72295	0.70657		5421	0.633	0.57338	0.59561
															5521	0.63187	0.66253	0.71008		5521	0.62614	0.72559	0.70998		5521	0.63489	0.5754	0.5976
															5621	0.63346	0.66532	0.71307		5621	0.62812	0.72822	0.71253		5621	0.63727	0.57794	0.5996
															5721	0.63558	0.66854	0.71563		5721	0.63009	0.73054	0.71549		5721	0.63963	0.57945	0.6016
															5821	0.63719	0.67133	0.71861		5821	0.63256	0.73318	0.71804		5821	0.64154	0.58147	0.60359
															5921	0.63931	0.67414	0.72118		5921	0.63453	0.73581	0.72102		5921	0.64391	0.5835	0.60559
															6021	0.6409	0.67694	0.72374		6021	0.63701	0.73813	0.72356		6021	0.64628	0.58552	0.60759
															6121	0.64357	0.67974	0.72673		6121	0.63899	0.74043	0.72653		6121	0.64865	0.58754	0.60958
															6221	0.64515	0.68254	0.72929		6221	0.64096	0.74307	0.72866		6221	0.65054	0.58907	0.61158
															6321	0.6473	0.68535	0.73185		6321	0.64294	0.74538	0.73164		6321	0.65292	0.59161	0.61408
															6421	0.64942	0.68775	0.73441		6421	0.64542	0.74769	0.73418		6421	0.65481	0.59363	0.61557
															6521	0.65155	0.69095	0.73697		6521	0.64788	0.74999	0.73673		6521	0.65718	0.59565	0.61757
															6621	0.65314	0.69335	0.73912		6621	0.64985	0.75231	0.73885		6621	0.65955	0.59716	0.62007
															6721	0.65526	0.69575	0.7421		6721	0.65183	0.75429	0.74182		6721	0.6624	0.5997	0.62207
															6821	0.65739	0.69856	0.74424		6821	0.65381	0.75659	0.74437		6821	0.66429	0.60121	0.62406
															6921	0.65952	0.70096	0.7468		6921	0.65677	0.75857	0.74649		6921	0.66667	0.60375	0.62606
															7021	0.66112	0.70336	0.74893		7021	0.65875	0.76056	0.74905		7021	0.66857	0.60526	0.62806
															7121	0.66325	0.70617	0.7515		7121	0.66122	0.76286	0.75116		7121	0.67093	0.6078	0.63056
															7221	0.66537	0.70857	0.75363		7221	0.6632	0.76484	0.75371		7221	0.67283	0.60931	0.63205
															7321	0.6675	0.71097	0.75577		7321	0.66518	0.76681	0.75626		7321	0.6752	0.61133	0.63455
															7421	0.66963	0.71337	0.75833		7421	0.66765	0.76879	0.75839		7421	0.67757	0.61335	0.63655
															7521	0.67175	0.71577	0.76046		7521	0.66963	0.77077	0.7605		7521	0.67946	0.61539	0.63854
															7621	0.67388	0.71817	0.7626		7621	0.67161	0.77275	0.76305		7621	0.68184	0.61742	0.64103
															7721	0.67601	0.72097	0.76473		7721	0.67407	0.77473	0.76518		7721	0.68422	0.61944	0.64303
															7821	0.67813	0.72298	0.76687		7821	0.67605	0.77672	0.76731		7821	0.68611	0.62146	0.64453
															7921	0.67974	0.72538	0.76899		7921	0.67802	0.77869	0.76985		7921	0.68848	0.62297	0.64702
															8021	0.68239	0.72738	0.77114		8021	0.6805	0.78067	0.77197		8021	0.69085	0.625	0.64902
															8121	0.68452	0.72978	0.77328		8121	0.68296	0.78265	0.7741		8121	0.69275	0.62702	0.65101
															8221	0.68612	0.73219	0.7754		8221	0.68494	0.78429	0.77621		8221	0.69511	0.62904	0.65303
															8321	0.68825	0.73459	0.77754		8321	0.68691	0.78627	0.77834		8321	0.69701	0.63057	0.65502
															8421	0.69037	0.73658	0.77925		8421	0.68939	0.78825	0.78046		8421	0.6989	0.63259	0.65751
															8521	0.6925	0.73898	0.78138		8521	0.69137	0.7899	0.78259		8521	0.70128	0.63462	0.65951
															8621	0.69409	0.74099	0.78352		8621	0.69334	0.79188	0.78429		8621	0.70318	0.63664	0.66101
															8721	0.69623	0.74339	0.78523		8721	0.69532	0.79354	0.78641		8721	0.70507	0.63866	0.66301
															8821	0.69782	0.7454	0.78736		8821	0.6978	0.79551	0.78853		8821	0.70745	0.64019	0.66549
															8921	0.69994	0.74739	0.7895		8921	0.69977	0.79716	0.79066		8921	0.70981	0.64221	0.66749
															9021	0.70207	0.74979	0.7912		9021	0.70175	0.79914	0.79236		9021	0.71124	0.64424	0.66949
															9121	0.70367	0.7518	0.79291		9121	0.70373	0.80111	0.79447		9121	0.71314	0.64626	0.67148
															9221	0.70632	0.7542	0.79505		9221	0.70619	0.80277	0.7966		9221	0.7155	0.64828	0.67348
															9321	0.70793	0.7558	0.79676		9321	0.70816	0.80475	0.79872		9321	0.7174	0.64979	0.67549
															9421	0.70951	0.7582	0.79847		9421	0.71014	0.80606	0.80042		9421	0.71929	0.65132	0.67749
															9521	0.71164	0.76021	0.80059		9521	0.71212	0.80838	0.80211		9521	0.72167	0.65334	0.67898
															9621	0.71377	0.76221	0.8023		9621	0.71411	0.8097	0.80424		9621	0.72357	0.65537	0.68148
															9721	0.71537	0.76421	0.80401		9721	0.71608	0.81167	0.80594		9721	0.72546	0.65688	0.68348
															9821	0.71696	0.76621	0.80572		9821	0.71806	0.81332	0.80764		9821	0.72736	0.6589	0.68497
															9921	0.7191	0.76821	0.80742		9921	0.72004	0.81497	0.80977		9921	0.72925	0.66042	0.68696
															10021	0.72069	0.77021	0.80913		10021	0.72201	0.81661	0.81146		10021	0.73115	0.66245	0.68896
															10121	0.72229	0.77222	0.81085		10121	0.72399	0.81827	0.81316		10121	0.73305	0.66397	0.69096
															10221	0.72442	0.77421	0.81256		10221	0.72596	0.82025	0.81486		10221	0.73447	0.66548	0.69246
															10321	0.726	0.77661	0.81427		10321	0.72794	0.82157	0.81698		10321	0.73684	0.66751	0.69446
															10421	0.72761	0.77823	0.81554		10421	0.72992	0.82354	0.81867		10421	0.73827	0.66953	0.69645
															10521	0.72973	0.78022	0.81768		10521	0.73139	0.8252	0.82037		10521	0.74016	0.67106	0.69845
															10621	0.7308	0.78182	0.81939		10621	0.73387	0.82652	0.82207		10621	0.74206	0.67257	0.69995
															10721	0.73292	0.78383	0.82066		10721	0.73536	0.82816	0.82377		10721	0.74395	0.67459	0.70195
															10821	0.73451	0.78582	0.82237		10821	0.73683	0.82981	0.82548		10821	0.74537	0.6756	0.70395
															10921	0.73611	0.78742	0.82366		10921	0.73881	0.83146	0.82718		10921	0.74727	0.67763	0.70594
															11021	0.7377	0.78943	0.82536		11021	0.74078	0.83311	0.82888		11021	0.74869	0.67915	0.70743
															11121	0.7393	0.79143	0.82707		11121	0.74227	0.83443	0.83014		11121	0.75059	0.68117	0.70943
															11221	0.74089	0.79343	0.82878		11221	0.74425	0.83608	0.83184		11221	0.75249	0.68219	0.71093
															11321	0.74249	0.79503	0.83007		11321	0.74623	0.83773	0.83354		11321	0.75438	0.68421	0.71242
															11421	0.7441	0.79704	0.83177		11421	0.7477	0.83904	0.83524		11421	0.75581	0.68574	0.71442
															11521	0.74569	0.79823	0.83305		11521	0.74919	0.8407	0.83652		11521	0.75723	0.68675	0.71592
															11621	0.74729	0.80024	0.83433		11621	0.75117	0.84202	0.83821		11621	0.75866	0.68877	0.71792
															11721	0.74835	0.80224	0.83561		11721	0.75264	0.844	0.83991		11721	0.76055	0.69028	0.71941
															11821	0.74994	0.80384	0.83731		11821	0.75462	0.84531	0.84118		11821	0.76197	0.69181	0.72092
															11921	0.75154	0.80544	0.8386		11921	0.75611	0.84663	0.84246		11921	0.76386	0.69332	0.72242
															12021	0.75261	0.80704	0.83988		12021	0.7576	0.84795	0.84416		12021	0.76529	0.69484	0.72391
															12121	0.75419	0.80864	0.84116		12121	0.75907	0.8496	0.84544		12121	0.76671	0.69635	0.72591
															12221	0.7558	0.81024	0.84287		12221	0.76105	0.85092	0.84713		12221	0.76814	0.69788	0.7279
															12321	0.75686	0.81184	0.84414		12321	0.76204	0.85224	0.8484		12321	0.76957	0.69889	0.7289
															12421	0.75845	0.81345	0.84543		12421	0.76401	0.85356	0.84968		12421	0.77098	0.7004	0.73041
															12521	0.75951	0.81545	0.84671		12521	0.7655	0.85521	0.85095		12521	0.77241	0.70192	0.73189
															12621	0.76111	0.81705	0.84799		12621	0.76698	0.8562	0.85223		12621	0.77382	0.70343	0.73389
															12721	0.76218	0.81865	0.84928		12721	0.76846	0.85752	0.8535		12721	0.77525	0.70496	0.73489
															12821	0.76324	0.82025	0.85055		12821	0.76994	0.85884	0.85519		12821	0.77667	0.70597	0.73639
															12921	0.76483	0.82185	0.85184		12921	0.77143	0.86016	0.85604		12921	0.7781	0.7075	0.73788
															13021	0.76589	0.82306	0.85311		13021	0.7729	0.86147	0.85774		13021	0.77951	0.70851	0.73988
															13121	0.76749	0.82466	0.85397		13121	0.77439	0.86279	0.85902		13121	0.78046	0.71002	0.74088
															13221	0.76803	0.82626	0.85568		13221	0.77538	0.86411	0.85987		13221	0.78189	0.71154	0.74238
															13321	0.76962	0.82786	0.85653		13321	0.77736	0.86511	0.86114		13321	0.7833	0.71305	0.74389
															13421	0.77068	0.82905	0.85782		13421	0.77835	0.86643	0.86242		13421	0.78425	0.71407	0.74538
															13521	0.77175	0.83066	0.85909		13521	0.77983	0.86774	0.8637		13521	0.78615	0.71508	0.74638
															13621	0.77281	0.83186	0.85994		13621	0.78131	0.86873	0.86496		13621	0.7871	0.71609	0.74788
															13721	0.77441	0.83346	0.86123		13721	0.7823	0.86972	0.86624		13721	0.78804	0.71761	0.74937
															13821	0.77494	0.83467	0.86208		13821	0.78379	0.87104	0.86709		13821	0.78947	0.71863	0.75037
															13921	0.776	0.83627	0.86336		13921	0.78526	0.87236	0.86836		13921	0.79089	0.72014	0.75187
															15321	0.79036	0.85508	0.8783		15321	0.80157	0.88786	0.88322		15321	0.80607	0.73634	0.76935
															16321	0.79835	0.86588	0.88684		16321	0.81097	0.89677	0.89171		16321	0.81508	0.74595	0.77933
															17321	0.80473	0.87509	0.89368		17321	0.81936	0.90435	0.8985		17321	0.82219	0.75304	0.78782
															18321	0.81057	0.8835	0.90008		18321	0.82629	0.91095	0.90488		18321	0.82836	0.76013	0.79481
															19321	0.81536	0.89071	0.90564		19321	0.83171	0.91721	0.90997		19321	0.83404	0.76568	0.80129
															20321	0.81909	0.89711	0.91034		20321	0.83716	0.92248	0.91465		20321	0.83832	0.77126	0.80679
															21321	0.82281	0.90271	0.91461		21321	0.84111	0.92711	0.91889		21321	0.84211	0.7753	0.81129
															22321	0.82493	0.90753	0.91844		22321	0.84456	0.93139	0.92187		22321	0.84542	0.77885	0.81528
															23321	0.8276	0.91192	0.92186		23321	0.84754	0.93502	0.92483		23321	0.84826	0.78239	0.81877
															24321	0.82973	0.91592	0.92485		24321	0.85	0.93799	0.92781		24321	0.85064	0.78542	0.82176
															25321	0.83131	0.91953	0.92741		25321	0.85248	0.94096	0.93036		25321	0.853	0.78846	0.82475
															26321	0.83292	0.92233	0.92997		26321	0.85494	0.94393	0.93247		26321	0.85443	0.79099	0.82675
															27321	0.83398	0.92554	0.93168		27321	0.85643	0.94623	0.93417		27321	0.85633	0.7925	0.82925
															28321	0.83504	0.92754	0.93382		28321	0.85742	0.94855	0.93545		28321	0.85776	0.79453	0.83125
															29321	0.83663	0.93034	0.93553		29321	0.85889	0.95052	0.93757		29321	0.85871	0.79706	0.83325
															30321	0.83717	0.93234	0.9368		30321	0.85988	0.95217	0.93885		30321	0.86012	0.79859	0.83424
															31321	0.83823	0.93394	0.93851		31321	0.86137	0.95415	0.9397		31321	0.86155	0.8001	0.83624
															32321	0.8393	0.93595	0.9398		32321	0.86236	0.95548	0.94098		32321	0.8625	0.80163	0.83724
															33321	0.84036	0.93714	0.94065		33321	0.86285	0.95712	0.94183		33321	0.86345	0.80365	0.83874
															34321	0.8409	0.93874	0.94236		34321	0.86383	0.95811	0.94309		34321	0.86439	0.80567	0.84023
															35321	0.84142	0.93995	0.94321		35321	0.86482	0.95943	0.94394		35321	0.86534	0.80718	0.84123
															36321	0.84249	0.94115	0.94406		36321	0.86532	0.96042	0.94437		36321	0.86629	0.80871	0.84274
															37321	0.84303	0.94235	0.94492		37321	0.86581	0.96141	0.94522		37321	0.86724	0.81073	0.84373
															38321	0.84461	0.94315	0.94535		38321	0.8668	0.96273	0.94607		38321	0.86819	0.81224	0.84522
															39321	0.84515	0.94395	0.94663		39321	0.8673	0.96339	0.94649		39321	0.86913	0.81426	0.84622
															40321	0.84622	0.94516	0.94706		40321	0.86829	0.96405	0.94692		40321	0.87008	0.81629	0.84722
															41321	0.84674	0.94596	0.94748		41321	0.86877	0.96503	0.94777		41321	0.87103	0.81831	0.84822
															42321	0.8478	0.94635	0.94833		42321	0.86928	0.96537	0.94819		42321	0.87198	0.82085	0.84972
															43321	0.84887	0.94715	0.94877		43321	0.86978	0.96635	0.94862		43321	0.87293	0.82237	0.85121
															44321	0.84993	0.94795	0.94919		44321	0.87076	0.96701	0.94904		44321	0.87387	0.8249	0.85221
															45321	0.85099	0.94836	0.94962		45321	0.87125	0.96734	0.94947		45321	0.87529	0.82692	0.85372
															46321	0.8526	0.94916	0.95047		46321	0.87224	0.968	0.94989		46321	0.87624	0.82946	0.85521
															47321	0.85366	0.94955	0.95089		47321	0.87274	0.96866	0.95032		47321	0.87767	0.83198	0.85671
															48321	0.85418	0.94996	0.95133		48321	0.87373	0.96899	0.95073		48321	0.87861	0.83452	0.85771
															49321	0.85579	0.95076	0.95133		49321	0.87422	0.96965	0.95117		49321	0.88004	0.83755	0.85921
															50321	0.85737	0.95076	0.95175		50321	0.8752	0.96998	0.95158		50321	0.88099	0.84007	0.8607
															51321	0.85844	0.95156	0.95218		51321	0.87619	0.97032	0.95201		51321	0.88241	0.84311	0.8627
															52321	0.86004	0.95156	0.9526		52321	0.87718	0.97064	0.95201		52321	0.88383	0.84565	0.8642
															53321	0.86163	0.95236	0.95303		53321	0.87817	0.97098	0.95243		53321	0.88525	0.84868	0.86569
															54321	0.86269	0.95275	0.95303		54321	0.87916	0.9713	0.95286		54321	0.88668	0.85223	0.8672
															55321	0.86483	0.95316	0.95389		55321	0.88014	0.97164	0.95328		55321	0.88809	0.85475	0.8692
															56321	0.8659	0.95316	0.95431		56321	0.88113	0.97229	0.95371		56321	0.88904	0.8583	0.87068
															57321	0.86802	0.95316	0.95431		57321	0.88212	0.97229	0.95371		57321	0.89094	0.86134	0.87268
															58321	0.86961	0.95355	0.95516		58321	0.88361	0.97262	0.95413		58321	0.89237	0.86487	0.87419
															59321	0.87121	0.95396	0.95516		59321	0.8841	0.97295	0.95456		59321	0.89378	0.86842	0.87667
															60321	0.87334	0.95435	0.9556		60321	0.88508	0.97295	0.95456		60321	0.89568	0.87145	0.87818
															61321	0.8744	0.95476	0.9556		61321	0.88657	0.97328	0.95498		61321	0.89711	0.8755	0.88018
															62321	0.87706	0.95476	0.95602		62321	0.88805	0.97361	0.95541		62321	0.899	0.87854	0.88217
															63321	0.87866	0.95515	0.95645		63321	0.88904	0.97361	0.95541		63321	0.90043	0.88209	0.88417
															64321	0.88079	0.95556	0.95645		64321	0.89002	0.97394	0.95626		64321	0.90233	0.88562	0.88616
															65321	0.88291	0.95556	0.95687		65321	0.89202	0.97427	0.95626		65321	0.90374	0.88917	0.88816
															66321	0.8845	0.95596	0.9573		66321	0.893	0.97427	0.95668		66321	0.90564	0.89272	0.89016
															67321	0.88663	0.95636	0.9573		67321	0.89448	0.97427	0.95711		67321	0.90753	0.89625	0.89266
															68321	0.88929	0.95636	0.95772		68321	0.89597	0.97493	0.95711		68321	0.90896	0.8998	0.89466
															69321	0.8909	0.95676	0.95816		69321	0.89744	0.9746	0.95753		69321	0.91086	0.90333	0.89665
															70321	0.89302	0.95676	0.95858		70321	0.89893	0.97493	0.95753		70321	0.91276	0.90637	0.89914
															71321	0.89567	0.95716	0.95858		71321	0.90041	0.97526	0.95837		71321	0.91465	0.91042	0.90115
															72321	0.8978	0.95716	0.95858		72321	0.9019	0.97559	0.95837		72321	0.91655	0.91347	0.90315
															73321	0.89993	0.95756	0.95901		73321	0.90387	0.97526	0.95837		73321	0.91844	0.9165	0.90564
															74321	0.90205	0.95796	0.95943		74321	0.90486	0.97559	0.95881		74321	0.91986	0.91954	0.90763
															75321	0.90472	0.95796	0.95943		75321	0.90684	0.97559	0.95922		75321	0.92224	0.92206	0.90963
															76321	0.90631	0.95796	0.95986		76321	0.90831	0.97592	0.95965		76321	0.92413	0.9251	0.91213
															77321	0.90897	0.95836	0.96028		77321	0.9098	0.97592	0.95965		77321	0.92556	0.92813	0.91413
															78321	0.9111	0.95876	0.96072		78321	0.91178	0.97592	0.96009		78321	0.92746	0.93117	0.91662
															79321	0.91377	0.95876	0.96072		79321	0.91325	0.97625	0.9605		79321	0.92935	0.9337	0.91912
															80321	0.91589	0.95917	0.96072		80321	0.91524	0.97625	0.9605		80321	0.93125	0.93623	0.92111
															81321	0.91802	0.95917	0.96114		81321	0.91672	0.97625	0.96093		81321	0.93314	0.93876	0.92311
															82321	0.92015	0.95956	0.96157		82321	0.91821	0.97625	0.96135		82321	0.93456	0.9418	0.92561
															83321	0.9228	0.95956	0.96199		83321	0.92018	0.97658	0.96135		83321	0.93694	0.94332	0.9271
															84321	0.92492	0.95997	0.96242		84321	0.92216	0.97658	0.96178		84321	0.93883	0.94535	0.92961
															85321	0.92705	0.95997	0.96242		85321	0.92413	0.97691	0.9622		85321	0.94025	0.94737	0.9316
															86321	0.92972	0.96036	0.96285		86321	0.92561	0.97691	0.9622		86321	0.94216	0.94989	0.93409
															87321	0.9313	0.96036	0.96285		87321	0.9271	0.97691	0.96263		87321	0.94405	0.95192	0.9356
															88321	0.93343	0.96077	0.96328		88321	0.92907	0.97724	0.96263		88321	0.94547	0.95344	0.93759
															89321	0.93556	0.96077	0.9637		89321	0.93105	0.97724	0.96348		89321	0.94736	0.95547	0.93959
															90321	0.9377	0.96116	0.9637		90321	0.93252	0.97724	0.96348		90321	0.94926	0.95698	0.94158
															101621	0.95843	0.96356	0.96669		101621	0.95081	0.97823	0.96645		101621	0.96586	0.97165	0.96006
															111621	0.97121	0.96597	0.96925		111621	0.96416	0.97921	0.96942		111621	0.97629	0.98026	0.97204
															121621	0.98024	0.96877	0.9714		121621	0.97355	0.97987	0.97197		121621	0.98387	0.98532	0.98002
															131621	0.98609	0.97117	0.97396		131621	0.98047	0.98119	0.97409		131621	0.98862	0.98887	0.98552
															141621	0.99035	0.97397	0.97566		141621	0.98492	0.98185	0.97663		141621	0.99193	0.99139	0.98951
															151621	0.99301	0.97678	0.97779		151621	0.98789	0.98317	0.97876		151621	0.99383	0.99342	0.99201
															161621	0.9946	0.97958	0.97993		161621	0.99035	0.98416	0.98089		161621	0.99573	0.99494	0.99401
															171621	0.9962	0.98199	0.98121		171621	0.99184	0.98516	0.98301		171621	0.99716	0.99544	0.99501
															181621	0.99727	0.98398	0.98291		181621	0.99283	0.98648	0.98471		181621	0.99762	0.99696	0.99601
															191621	0.99779	0.98599	0.98463		191621	0.99381	0.98746	0.9864		191621	0.9981	0.99746	0.9965
															201621	0.99833	0.98839	0.98591		201621	0.9943	0.98878	0.98768		201621	0.99857	0.99746	0.9975
															211621	0.99939	0.98999	0.98719		211621	0.99529	0.9901	0.98938		211621	0.99905	0.99798	0.998
															221621	0.99939	0.99159	0.98847		221621	0.99529	0.99109	0.99065		221621	0.99952	0.99847	0.999
															231621	0.99992	0.99319	0.98976		231621	0.99579	0.99208	0.99193		231621	1	0.99847	0.999
															241621	1.00046	0.99439	0.99103		241621	0.99628	0.99307	0.99278		241621	0.99952	0.99899	0.99949
															251621	1.00046	0.99519	0.99188		251621	0.99628	0.99406	0.99404		251621	1	0.99899	0.99949
															261621	1.00046	0.996	0.99274		261621	0.99628	0.99471	0.99489		261621	1	0.99949	0.99949
															271621	1.00046	0.9968	0.99359		271621	0.99678	0.99537	0.99532		271621	1	0.99949	1
															281621	1.00046	0.99719	0.99444		281621	0.99678	0.99603	0.99617		281621	0.99952	0.99899	1
															291621	1.00046	0.99799	0.9953		291621	0.99678	0.99669	0.99659		291621	1	1	1
															301621	1.00046	0.9984	0.99573		301621	0.99678	0.99735	0.99702		301621	0.99952	0.99949	1
															311621	1.00046	0.99879	0.99615		311621	0.99678	0.99801	0.99744		311621	1	1	1
															321621	1.00046	0.9992	0.99701		321621	0.99726	0.99835	0.9983		321621	0.99952	1	1
															331621	1.00098	0.9992	0.99744		331621	0.99726	0.99867	0.9983		331621	0.99952	1	1
															341621	1.00046	0.99959	0.99786		341621	0.99726	0.99867	0.99872		341621	0.99952	0.99949	1
															351621	1.00046	0.99959	0.99829		351621	0.99726	0.99933	0.99915		351621	0.99952	0.99949	1.00049
															361621	0.99992	0.99959	0.99829		361621	0.99678	0.99933	0.99915		361621	0.99952	0.99949	1
															371621	0.99992	0.99959	0.99915		371621	0.99678	0.99967	0.99915		371621	0.99905	0.99949	1
															381621	0.99939	1	0.99915		381621	0.99726	0.99967	0.99957		381621	0.99905	0.99899	0.99949
															391621	0.99939	1	0.99915		391621	0.99678	0.99967	0.99957		391621	0.99905	0.99949	1
															401621	0.99885	1	0.99915		401621	0.99678	0.99967	0.99957		401621	0.99905	0.99899	1
															411621	0.99939	1	0.99957		411621	0.99678	1	0.99957		411621	0.99905	0.99949	1
															421621	0.99885	0.99959	0.99957		421621	0.99628	1	1		421621	0.99857	0.99899	0.99949
															431621	0.99833	0.99959	1		431621	0.99628	1	1		431621	0.99905	0.99847	0.99949
															441621	0.99833	0.99959	0.99957		441621	0.99628	1	0.99957		441621	0.99857	0.99899	0.99949
															451621	0.99779	0.99959	1		451621	0.99628	1	0.99957		451621	0.99857	0.99899	0.99949
															461621	0.99779	0.99959	1		461621	0.99579	1	1		461621	0.99857	0.99899	0.999
															471621	0.99779	0.9992	1		471621	0.99579	1	0.99957		471621	0.9981	0.99847	0.999
															481621	0.99779	0.9992	1		481621	0.99529	1	0.99957		481621	0.9981	0.99798	0.999
															491621	0.99727	0.99879	1		491621	0.99529	1	0.99915		491621	0.9981	0.99798	0.999
															501621	0.99727	0.99879	1		501621	0.99529	0.99967	0.99915		501621	0.9981	0.99847	0.9985
															511621	0.99673	0.99879	0.99957		511621	0.9948	0.99967	0.99915		511621	0.9981	0.99798	0.999
															521621	0.99566	0.99879	1		521621	0.9948	0.99933	0.99915		521621	0.99762	0.99746	0.9985
															531621	0.99408	0.9984	0.99957		531621	0.9948	0.99967	0.99915		531621	0.99762	0.99746	0.9985
															541621	0.99354	0.9984	0.99957		541621	0.9943	0.99901	0.99872		541621	0.99762	0.99746	0.998
															551621	0.99247	0.99799	0.99957		551621	0.9943	0.99901	0.99872		551621	0.99716	0.99746	0.998
															561621	0.99301	0.99799	0.99957		561621	0.9943	0.99901	0.9983		561621	0.99716	0.99746	0.998
															571621	0.99301	0.9976	0.99957		571621	0.99381	0.99901	0.9983		571621	0.99716	0.99696	0.998
															581621	0.99354	0.9976	0.99957		581621	0.99381	0.99867	0.9983		581621	0.99667	0.99746	0.998
															591621	0.9946	0.9976	0.99915		591621	0.9943	0.99867	0.9983		591621	0.99667	0.99696	0.9975
															601621	0.9946	0.99719	0.99915		601621	0.99381	0.99867	0.9983		601621	0.99667	0.99645	0.9975
															611621	0.9946	0.99719	0.99915		611621	0.99381	0.99867	0.99787		611621	0.99621	0.99645	0.9975
															621621	0.99408	0.9968	0.99871		621621	0.99381	0.99835	0.99744		621621	0.99621	0.99645	0.9975
															631621	0.99408	0.99639	0.99871		631621	0.99331	0.99801	0.99744		631621	0.99621	0.99595	0.9975
															641621	0.99354	0.9968	0.99829		641621	0.99331	0.99801	0.99702		641621	0.99573	0.99595	0.99701
															651621	0.99301	0.99639	0.99829		651621	0.99331	0.99801	0.99702		651621	0.99573	0.99595	0.99701
															661621	0.99354	0.996	0.99829		661621	0.99283	0.99769	0.99702		661621	0.99526	0.99595	0.99701
															671621	0.99354	0.996	0.99829		671621	0.99283	0.99769	0.99659		671621	0.99573	0.99544	0.9965
															681621	0.99408	0.99559	0.99786		681621	0.99283	0.99735	0.99659		681621	0.99526	0.99544	0.99601
															691621	0.99408	0.99559	0.99786		691621	0.99232	0.99735	0.99617		691621	0.99526	0.99544	0.9965
															701621	0.99354	0.99519	0.99786		701621	0.99283	0.99703	0.99617		701621	0.99478	0.99494	0.99601
															711621	0.99354	0.99519	0.99786		711621	0.99232	0.99669	0.99617		711621	0.99478	0.99494	0.99601
															721621	0.99301	0.99479	0.99744		721621	0.99232	0.99637	0.99574		721621	0.99431	0.99443	0.99601
															731621	0.99247	0.99479	0.99744		731621	0.99232	0.99669	0.99574		731621	0.99431	0.99443	0.9955
															741621	0.99141	0.99439	0.99701		741621	0.99184	0.99637	0.99532		741621	0.99431	0.99443	0.9955
															751621	0.99089	0.99439	0.99701		751621	0.99184	0.99603	0.99489		751621	0.99431	0.99393	0.9955
															761621	0.99035	0.99439	0.99701		761621	0.99134	0.99637	0.99489		761621	0.99383	0.99393	0.99501
															771621	0.98982	0.99399	0.99659		771621	0.99134	0.99603	0.99489		771621	0.99383	0.99342	0.99501
															781621	0.98982	0.99399	0.99659		781621	0.99134	0.99603	0.99448		781621	0.99336	0.99342	0.99501
															791621	0.98982	0.99358	0.99615		791621	0.99085	0.99571	0.99404		791621	0.99336	0.99292	0.99501
															801621	0.98982	0.99319	0.99615		801621	0.99085	0.99571	0.99404		801621	0.99336	0.99342	0.99501
															811621	0.98928	0.99319	0.99573		811621	0.99085	0.99537	0.99404		811621	0.99288	0.99292	0.9945
															821621	0.98928	0.99278	0.99573		821621	0.99035	0.99537	0.99363		821621	0.99288	0.9924	0.9945
															831621	0.98876	0.99278	0.99573		831621	0.99035	0.99505	0.99363		831621	0.99242	0.9924	0.99401
															841621	0.98876	0.99239	0.9953		841621	0.98936	0.99505	0.9932		841621	0.99242	0.99292	0.99401
															851621	0.98876	0.99198	0.9953		851621	0.98936	0.99471	0.9932		851621	0.99242	0.9924	0.99401
															861621	0.98876	0.99198	0.99488		861621	0.98936	0.99471	0.99278		861621	0.99193	0.9924	0.9935
															871621	0.98876	0.99159	0.99488		871621	0.98887	0.99439	0.99278		871621	0.99147	0.99191	0.99401
															881621	0.98928	0.99159	0.99444		881621	0.98887	0.99439	0.99235		881621	0.99147	0.99191	0.9935
															891621	0.98928	0.99118	0.99444		891621	0.98887	0.99439	0.99235		891621	0.99147	0.99139	0.9935
															901621	0.98982	0.99118	0.99444		901621	0.98887	0.99406	0.99193		901621	0.99147	0.99139	0.9935
															911621	0.99035	0.99118	0.99444		911621	0.98837	0.99373	0.99193		911621	0.99099	0.99139	0.99301
															921621	0.99089	0.99079	0.99402		921621	0.98837	0.99373	0.9915		921621	0.99099	0.99139	0.99301
															931621	0.99035	0.99038	0.99359		931621	0.98837	0.9934	0.9915		931621	0.99052	0.99089	0.99251
															941621	0.99035	0.99038	0.99359		941621	0.98837	0.99307	0.9915		941621	0.99052	0.99089	0.99251
															951621	0.99035	0.99038	0.99317		951621	0.98789	0.99307	0.99108		951621	0.99004	0.99038	0.99251
															961621	0.98982	0.98999	0.99317		961621	0.98738	0.99274	0.99108		961621	0.98957	0.99089	0.99251
															971621	0.98982	0.98958	0.99274		971621	0.98738	0.99274	0.99065		971621	0.99004	0.98988	0.99201
															981621	0.98928	0.98958	0.99274		981621	0.98789	0.99241	0.99065		981621	0.98957	0.98988	0.99201
															991621	0.98876	0.98919	0.99274		991621	0.98738	0.99241	0.99023		991621	0.98909	0.98988	0.99201
															1001621	0.98876	0.98919	0.99232		1001621	0.98738	0.99208	0.99023		1001621	0.98909	0.98937	0.99201
															1011621	0.98822	0.98919	0.99188		1011621	0.98738	0.99175	0.9898		1011621	0.98909	0.98937	0.99151
															1021621	0.9877	0.98878	0.99188		1021621	0.98738	0.99175	0.9898		1021621	0.98862	0.98937	0.99151
															1031621	0.98716	0.98878	0.99188		1031621	0.9869	0.99175	0.98938		1031621	0.98862	0.98887	0.99151
															1041621	0.98716	0.98839	0.99146		1041621	0.9869	0.99142	0.98938		1041621	0.98862	0.98887	0.991
															1051621	0.98663	0.98839	0.99103		1051621	0.9864	0.99109	0.98895		1051621	0.98814	0.98887	0.99051
															1061621	0.98609	0.98798	0.99103		1061621	0.9864	0.99109	0.98895		1061621	0.98768	0.98836	0.99051
															1071621	0.98609	0.98759	0.99061		1071621	0.9864	0.99076	0.98853		1071621	0.98814	0.98887	0.99051
															1081621	0.98557	0.98759	0.99061		1081621	0.9864	0.99076	0.9881		1081621	0.98768	0.98836	0.99051
															1091621	0.98557	0.98718	0.99061		1091621	0.9864	0.99043	0.9881		1091621	0.98768	0.98786	0.99
															1101621	0.98503	0.98718	0.99018		1101621	0.98591	0.9901	0.9881		1101621	0.98719	0.98786	0.98951
															1111621	0.98503	0.98718	0.99018		1111621	0.98541	0.9901	0.98768		1111621	0.98719	0.98786	0.98951
															1121621	0.98397	0.98679	0.98976		1121621	0.98541	0.98977	0.98725		1121621	0.98673	0.98734	0.99
															1131621	0.98397	0.98638	0.98976		1131621	0.98541	0.98977	0.98768		1131621	0.98673	0.98734	0.98951
															1141621	0.98343	0.98638	0.98932		1141621	0.98541	0.98944	0.98683		1141621	0.98625	0.98685	0.989
															1151621	0.98343	0.98599	0.98932		1151621	0.98541	0.98944	0.98683		1151621	0.98625	0.98685	0.989
															1161621	0.98236	0.98599	0.9889		1161621	0.98492	0.98911	0.9864		1161621	0.98625	0.98685	0.989
															1171621	0.98184	0.98599	0.9889		1171621	0.98492	0.98878	0.9864		1171621	0.98578	0.98633	0.989
															1181621	0.9813	0.98558	0.98847		1181621	0.98492	0.98878	0.98599		1181621	0.98578	0.98633	0.98851
															1191621	0.98024	0.98558	0.98847		1191621	0.98442	0.98846	0.98599		1191621	0.98578	0.98583	0.98851
															1201621	0.97971	0.98519	0.98847		1201621	0.98442	0.98846	0.98599		1201621	0.9853	0.98583	0.98801
															1211621	0.97865	0.98519	0.98805		1211621	0.98442	0.98812	0.98555		1211621	0.9853	0.98532	0.98801
															1221621	0.97811	0.98478	0.98805		1221621	0.98442	0.98812	0.98514		1221621	0.98482	0.98532	0.98801
															1231621	0.97811	0.98478	0.98762		1231621	0.98393	0.98812	0.98471		1231621	0.98482	0.98532	0.98752
															1241621	0.97759	0.98439	0.98719		1241621	0.98393	0.9878	0.98514		1241621	0.98435	0.98482	0.98752
															1251621	0.97759	0.98439	0.98719		1251621	0.98343	0.9878	0.98471		1251621	0.98435	0.98482	0.98752
															1261621	0.97705	0.98439	0.98676		1261621	0.98343	0.98746	0.98471		1261621	0.98435	0.98482	0.98701
															1271621	0.97705	0.98398	0.98676		1271621	0.98294	0.98746	0.98429		1271621	0.98387	0.98431	0.98701
															1281621	0.97705	0.98359	0.98676		1281621	0.98294	0.98746	0.98386		1281621	0.98387	0.98431	0.98652
															1291621	0.97759	0.98359	0.98634		1291621	0.98294	0.98714	0.98386		1291621	0.98387	0.98431	0.98701
															1301621	0.97705	0.98359	0.98591		1301621	0.98294	0.9868	0.98344		1301621	0.98387	0.98431	0.98652
															1311621	0.97759	0.98279	0.98591		1311621	0.98244	0.9868	0.98344		1311621	0.9834	0.98381	0.98652
															1321621	0.97705	0.98279	0.98591		1321621	0.98244	0.9868	0.98344		1321621	0.98292	0.9833	0.98601
															1331621	0.97652	0.98279	0.98549		1331621	0.98196	0.9868	0.98301		1331621	0.98292	0.9833	0.98552
															1341621	0.97652	0.98238	0.98549		1341621	0.98196	0.98648	0.98301		1341621	0.98292	0.9833	0.98601
															1351621	0.97598	0.98199	0.98505		1351621	0.98146	0.98648	0.98259		1351621	0.98245	0.9833	0.98552
															1361621	0.97546	0.98199	0.98505		1361621	0.98146	0.98614	0.98216		1361621	0.98292	0.9828	0.98501
															1371621	0.97492	0.98199	0.98463		1371621	0.98095	0.98582	0.98216		1371621	0.98245	0.98229	0.98501
															1381621	0.9744	0.98158	0.98463		1381621	0.98095	0.98582	0.98174		1381621	0.98197	0.9828	0.98501
															1391621	0.97333	0.98119	0.9842		1391621	0.98095	0.98582	0.98174		1391621	0.98197	0.98229	0.98452
															1401621	0.97333	0.98119	0.9842		1401621	0.98047	0.98548	0.98174		1401621	0.98197	0.98229	0.98452
															1411621	0.97227	0.98119	0.98377		1411621	0.98095	0.98516	0.98131		1411621	0.98151	0.98177	0.98401
															1421621	0.97227	0.98038	0.98377		1421621	0.98047	0.98482	0.98089		1421621	0.98103	0.98229	0.98401
															1431621	0.97279	0.98038	0.98377		1431621	0.97997	0.98482	0.98089		1431621	0.98103	0.98127	0.98352
															1441621	0.97279	0.98038	0.98291		1441621	0.97997	0.98482	0.98046		1441621	0.98103	0.98127	0.98352
															1451621	0.97279	0.97998	0.98335		1451621	0.97997	0.98449	0.98046		1451621	0.98103	0.98127	0.98352
															1461621	0.97279	0.97998	0.98291		1461621	0.97997	0.98416	0.98004		1461621	0.98056	0.98076	0.98302
															1471621	0.97227	0.97958	0.98291		1471621	0.97948	0.98383	0.98004		1471621	0.98008	0.98076	0.98302
															1481621	0.97227	0.97958	0.98249		1481621	0.97948	0.98383	0.98004		1481621	0.98008	0.98076	0.98302
															1491621	0.97227	0.97918	0.98249		1491621	0.97948	0.98383	0.97961		1491621	0.98008	0.98076	0.98302
															1501621	0.97173	0.97918	0.98206		1501621	0.97898	0.9835	0.97919		1501621	0.98008	0.98026	0.98252
															1511621	0.97227	0.97918	0.98164		1511621	0.97898	0.9835	0.97919		1511621	0.97961	0.97975	0.98202
															1521621	0.97227	0.97878	0.98164		1521621	0.97898	0.9835	0.97876		1521621	0.97961	0.97975	0.98202
															1531621	0.97227	0.97838	0.98164		1531621	0.97849	0.98317	0.97876		1531621	0.97913	0.97975	0.98202
															1541621	0.97279	0.97838	0.98121		1541621	0.97849	0.98317	0.97833		1541621	0.97866	0.97925	0.98153
															1551621	0.97333	0.97798	0.98079		1551621	0.97849	0.98285	0.97833		1551621	0.97866	0.97925	0.98153
															1561621	0.97333	0.97798	0.98079		1561621	0.97799	0.98251	0.97791		1561621	0.97866	0.97925	0.98102
															1571621	0.97333	0.97758	0.98035		1571621	0.97799	0.98251	0.97748		1571621	0.97818	0.97874	0.98053
															1581621	0.97279	0.97718	0.98035		1581621	0.97799	0.98251	0.97748		1581621	0.97818	0.97874	0.98102
															1591621	0.97279	0.97718	0.98035		1591621	0.9775	0.98219	0.97706		1591621	0.97818	0.97874	0.98053
															1601621	0.97227	0.97758	0.97993		1601621	0.9775	0.98219	0.97706		1601621	0.97771	0.97824	0.98053
															1611621	0.97227	0.97718	0.97993		1611621	0.977	0.98185	0.97663		1611621	0.97723	0.97824	0.98002
															1621621	0.97227	0.97678	0.9795		1621621	0.977	0.98153	0.97663		1621621	0.97723	0.97772	0.98002
															1631621	0.97173	0.97678	0.9795		1631621	0.977	0.98153	0.97622		1631621	0.97723	0.97772	0.97953
															1641621	0.97121	0.97678	0.9795		1641621	0.97652	0.98153	0.97622		1641621	0.97723	0.97772	0.97953
															1651621	0.97121	0.97637	0.97908		1651621	0.97652	0.98119	0.97622		1651621	0.97677	0.97723	0.97902
															1661621	0.97121	0.97637	0.97864		1661621	0.97652	0.98087	0.97578		1661621	0.97677	0.97723	0.97902
															1671621	0.97121	0.97598	0.97908		1671621	0.97652	0.98053	0.97537		1671621	0.97629	0.97723	0.97902
															1681621	0.97067	0.97598	0.97822		1681621	0.97601	0.98087	0.97537		1681621	0.97629	0.97671	0.97853
															1691621	0.97014	0.97598	0.97822		1691621	0.97601	0.98087	0.97537		1691621	0.97629	0.97671	0.97853
															1701621	0.9696	0.97557	0.97822		1701621	0.97553	0.98053	0.97494		1701621	0.97629	0.97621	0.97803
															1711621	0.9696	0.97557	0.97822		1711621	0.97553	0.98021	0.97494		1711621	0.97582	0.97621	0.97853
															1721621	0.96908	0.97518	0.97737		1721621	0.97553	0.98021	0.97452		1721621	0.97534	0.97621	0.97803
															1731621	0.96908	0.97518	0.97737		1731621	0.97503	0.98021	0.97452		1731621	0.97534	0.97621	0.97803
															1741621	0.96854	0.97477	0.97737		1741621	0.97503	0.97987	0.97452		1741621	0.97582	0.9757	0.97803
															1751621	0.96802	0.97477	0.97694		1751621	0.97503	0.97987	0.97409		1751621	0.97534	0.9752	0.97753
															1761621	0.96748	0.97477	0.97694		1761621	0.97503	0.97955	0.97409		1761621	0.97487	0.9757	0.97703
															1771621	0.96748	0.97438	0.97652		1771621	0.97454	0.97955	0.97367		1771621	0.97487	0.9752	0.97703
															1781621	0.96748	0.97438	0.97652		1781621	0.97404	0.97921	0.97367		1781621	0.97487	0.9752	0.97703
															1791621	0.96748	0.97397	0.97608		1791621	0.97404	0.97955	0.97367		1791621	0.97439	0.97469	0.97654
															1801621	0.96748	0.97397	0.97608		1801621	0.97404	0.97921	0.97324		1801621	0.97392	0.97469	0.97703
															1811621	0.96748	0.97358	0.97566		1811621	0.97355	0.97921	0.97282		1811621	0.97392	0.97469	0.97654
															1821621	0.96802	0.97358	0.97566		1821621	0.97355	0.97889	0.97282		1821621	0.97392	0.97419	0.97654
															1831621	0.96802	0.97358	0.97566		1831621	0.97305	0.97889	0.97282		1831621	0.97344	0.97419	0.97603
															1841621	0.96854	0.97317	0.97523		1841621	0.97305	0.97855	0.97239		1841621	0.97344	0.97419	0.97603
															1851621	0.96802	0.97317	0.97523		1851621	0.97305	0.97823	0.97239		1851621	0.97344	0.97368	0.97554
															1861621	0.96748	0.97278	0.97481		1861621	0.97305	0.97789	0.97239		1861621	0.97249	0.97318	0.97554
															1871621	0.96695	0.97278	0.97481		1871621	0.97206	0.97789	0.97197		1871621	0.97249	0.97318	0.97554
															1881621	0.96641	0.97237	0.97481		1881621	0.97256	0.97789	0.97154		1881621	0.97249	0.97267	0.97554
															1891621	0.96589	0.97237	0.97438		1891621	0.97206	0.97757	0.97154		1891621	0.97249	0.97267	0.97503
															1901621	0.96535	0.97237	0.97396		1901621	0.97157	0.97757	0.97112		1901621	0.97203	0.97318	0.97503
															1911621	0.96483	0.97237	0.97396		1911621	0.97157	0.97724	0.97112		1911621	0.97203	0.97267	0.97503
															1921621	0.96429	0.97197	0.97352		1921621	0.97157	0.97724	0.97069		1921621	0.97203	0.97217	0.97503
															1931621	0.96429	0.97197	0.97352		1931621	0.97157	0.97691	0.97069		1931621	0.97155	0.97217	0.97454
															1941621	0.96429	0.97157	0.9731		1941621	0.97107	0.97691	0.97112		1941621	0.97155	0.97165	0.97403
															1951621	0.96376	0.97157	0.9731		1951621	0.97107	0.97691	0.97027		1951621	0.97108	0.97165	0.97354
															1961621	0.96376	0.97117	0.9731		1961621	0.97107	0.97658	0.97027		1961621	0.97108	0.97165	0.97403
															1971621	0.96322	0.97117	0.97267		1971621	0.97059	0.97658	0.96984		1971621	0.97108	0.97165	0.97354
															1981621	0.9627	0.97117	0.97267		1981621	0.97059	0.97625	0.96942		1981621	0.9706	0.97116	0.97354
															1991621	0.96216	0.97077	0.97225		1991621	0.97009	0.97625	0.96942		1991621	0.9706	0.97116	0.97354
															2001621	0.96164	0.97077	0.97225		2001621	0.97009	0.97625	0.96942		2001621	0.9706	0.97064	0.97303

## Sheet: Fig. 7
Fig. 7A					Fig. 7B						Fig. 7C
	Buffer					Buffer				Time (us)	Buffer	SENDS	SDS
										11	0	0	0
	Day 1	Day 4	Day 7			Day 1	Day 4	Day 7		21	0.1627	0.16574	0.53366
Replicate 1	0.327	0.31	0.329		Replicate 1	43.1	38.5	35.8		31	0.17019	0.17382	0.54419
Replicate 2	0.332	0.34	0.335		Replicate 2	42.7	39.3	36.6		41	0.17769	0.18317	0.554
Replicate 3	0.295	0.29	0.303		Replicate 3	40.5	38.4	37.9		51	0.18651	0.19253	0.56453
										61	0.19533	0.20229	0.57434
	SENDS					SENDS				71	0.20458	0.21292	0.58556
										81	0.21428	0.22311	0.59466
	Day 1	Day 4	Day 7			Day 1	Day 4	Day 7		91	0.22354	0.23332	0.6045
Replicate 1	0.33	0.302	0.316		Replicate 1	37.8	40.2	38.4		101	0.23324	0.24352	0.61291
Replicate 2	0.306	0.319	0.292		Replicate 2	39.8	38.4	37.2		111	0.24207	0.2533	0.62132
Replicate 3	0.319	0.313	0.314		Replicate 3	40.7	38	38.4		121	0.25132	0.26264	0.62973
										131	0.26015	0.27199	0.63745
	SDS					SDS				141	0.26852	0.28049	0.64446
										151	0.2769	0.289	0.65076
	Day 1	Day 4	Day 7			Day 1	Day 4	Day 7		161	0.2844	0.29706	0.65708
Replicate 1	0.131	0.107	0.01		Replicate 1	25.4	16.7	0		171	0.29233	0.30472	0.6634
Replicate 2	0.107	0.076	0.012		Replicate 2	24.1	22.1	0		181	0.29938	0.31194	0.66901
Replicate 3	0.147	0.085	0.009		Replicate 3	12.5	15	0		191	0.30644	0.31874	0.67391
										201	0.31261	0.32555	0.67882
Two sample t-test (two sided)					Two sample t-test (two sided)					211	0.31879	0.33191	0.68372
Treatment	p-value				Treatment	p-value				221	0.32496	0.33786	0.68864
SDS: Day 1 vs Day 7	0.000536				SDS: Day 1 vs Day 7	<0.0001				231	0.33068	0.34339	0.69285
SENDS: Day 1 vs Day 7	0.347				SENDS: Day 1 vs Day 7	0.204				241	0.33642	0.34892	0.69636
										251	0.34171	0.35444	0.70057
										261	0.347	0.35953	0.70337
										271	0.35185	0.36421	0.70687
										281	0.35671	0.36889	0.71038
										291	0.36112	0.37356	0.71388
										301	0.36553	0.37781	0.71739
										311	0.36993	0.38207	0.71948
										321	0.37389	0.38589	0.72229
										331	0.37787	0.38972	0.72511
										341	0.38184	0.39353	0.72721
										351	0.38537	0.39693	0.72932
										361	0.38889	0.40035	0.73141
										371	0.39285	0.40374	0.73422
										381	0.39594	0.40714	0.73562
										391	0.39904	0.41054	0.73842
										401	0.40212	0.41351	0.73982
										411	0.40521	0.41649	0.74194
										421	0.40785	0.41947	0.74334
										431	0.41093	0.42202	0.74474
										441	0.41358	0.42457	0.74683
										451	0.41667	0.42754	0.74824
										461	0.41888	0.43008	0.74964
										471	0.42152	0.43221	0.75104
										481	0.42372	0.43518	0.75244
										491	0.42636	0.43731	0.75384
										501	0.42901	0.43944	0.75525
										511	0.43122	0.44199	0.75667
										521	0.43298	0.44411	0.75807
										531	0.43563	0.44581	0.75876
										541	0.43739	0.44794	0.76088
										551	0.4396	0.45006	0.76157
										561	0.44136	0.45219	0.76297
										571	0.44313	0.45346	0.76368
										581	0.44489	0.45559	0.76437
										591	0.44709	0.45729	0.76577
										601	0.44885	0.45899	0.76648
										611	0.45061	0.46069	0.76717
										1021	0.49824	0.50743	0.79172
										1121	0.5022	0.51126	0.79312
										1221	0.50441	0.51381	0.79453
										1321	0.50618	0.51594	0.79524
										1421	0.50749	0.51721	0.79524
										1521	0.50837	0.51806	0.79524
										1621	0.50926	0.51934	0.79593
										1721	0.50926	0.52019	0.79593
										1821	0.5097	0.52061	0.79664
										1921	0.51014	0.52146	0.79593
										2021	0.51014	0.52231	0.79664
										2121	0.51059	0.52316	0.79733
										2221	0.51102	0.52444	0.79733
										2321	0.51147	0.52529	0.79804
										2421	0.51235	0.52699	0.79944
										2521	0.51323	0.52784	0.79944
										2621	0.51411	0.52954	0.80013
										2721	0.51544	0.53124	0.80154
										2821	0.51676	0.53335	0.80225
										2921	0.51852	0.53505	0.80365
										3021	0.51985	0.53677	0.80434
										3121	0.52161	0.53931	0.80574
										3221	0.52337	0.54143	0.80786
										3321	0.52514	0.54398	0.80926
										3421	0.52733	0.54611	0.81066
										3521	0.52954	0.54823	0.81206
										3621	0.53174	0.55078	0.81346
										3721	0.53395	0.55333	0.81556
										3821	0.5366	0.55589	0.81696
										3921	0.53881	0.55844	0.81836
										4021	0.541	0.56099	0.82047
										4121	0.54365	0.56354	0.82188
										4221	0.54629	0.56609	0.82399
										4321	0.5485	0.56863	0.82539
										4421	0.55115	0.57118	0.82679
										4521	0.55379	0.57416	0.82889
										4621	0.55644	0.57671	0.831
										4721	0.55908	0.57926	0.83169
										4821	0.56173	0.58138	0.8338
										4921	0.56437	0.58393	0.83521
										5021	0.56658	0.58648	0.83661
										5121	0.56923	0.58903	0.8387
										5221	0.57187	0.59116	0.8401
										5321	0.57452	0.59371	0.8415
										5421	0.57673	0.59626	0.84362
										5521	0.57937	0.59839	0.84502
										5621	0.58157	0.6005	0.84642
										5721	0.58378	0.60305	0.84782
										5821	0.58642	0.60518	0.84923
										5921	0.58862	0.6073	0.85063
										6021	0.59083	0.609	0.85203
										6121	0.59303	0.61155	0.85343
										6221	0.59524	0.61368	0.85483
										6321	0.59745	0.61581	0.85624
										6421	0.59965	0.61751	0.85695
										6521	0.60186	0.61963	0.85835
										6621	0.60406	0.62176	0.85975
										6721	0.60627	0.62346	0.86044
										6821	0.60803	0.62558	0.86185
										6921	0.61023	0.62728	0.86325
										7021	0.61244	0.62941	0.86396
										7121	0.6142	0.63111	0.86536
										7221	0.61641	0.63281	0.86605
										7321	0.61817	0.63494	0.86745
										7421	0.62037	0.63705	0.86817
										7521	0.62213	0.63875	0.86957
										7621	0.6239	0.64045	0.87097
										7721	0.62611	0.64215	0.87166
										7821	0.62787	0.64385	0.87237
										7921	0.62963	0.64598	0.87377
										8021	0.63183	0.64768	0.87446
										8121	0.63359	0.6498	0.87587
										8221	0.63536	0.65151	0.87658
										8321	0.63713	0.65321	0.87727
										8421	0.6389	0.65491	0.87798
										8521	0.64109	0.65661	0.87938
										8621	0.64242	0.65831	0.87938
										8721	0.64462	0.66043	0.88078
										8821	0.64595	0.66213	0.88147
										8921	0.64815	0.66383	0.88219
										9021	0.64947	0.66553	0.88288
										9121	0.65124	0.66722	0.8843
										9221	0.65343	0.66936	0.88499
										9321	0.6552	0.67105	0.88639
										9421	0.65653	0.67275	0.8871
										9521	0.65829	0.67445	0.8871
										9621	0.66005	0.67615	0.88851
										9721	0.66182	0.67785	0.8892
										9821	0.66358	0.67998	0.88991
										9921	0.66534	0.68125	0.8906
										10021	0.66667	0.68338	0.89131
										10121	0.66843	0.68465	0.892
										10221	0.6702	0.68635	0.89271
										10321	0.67196	0.68848	0.8934
										10421	0.67372	0.69018	0.8948
										10521	0.67549	0.69188	0.8948
										10621	0.67682	0.69358	0.89621
										10721	0.67858	0.69528	0.89621
										10821	0.68034	0.69698	0.89761
										10921	0.6821	0.69826	0.89761
										11021	0.68342	0.69996	0.89832
										11121	0.68518	0.70207	0.89901
										11221	0.68651	0.70377	0.89972
										11321	0.68828	0.70547	0.90041
										11421	0.69004	0.70717	0.90112
										11521	0.69135	0.70845	0.90181
										11621	0.69268	0.71015	0.90253
										11721	0.69445	0.71185	0.90253
										11821	0.69578	0.71313	0.90322
										11921	0.69754	0.71525	0.90462
										12021	0.69885	0.71653	0.90533
										12121	0.70018	0.71823	0.90533
										12221	0.7015	0.71993	0.90602
										12321	0.70326	0.7212	0.90673
										12421	0.70459	0.7229	0.90742
										12521	0.70635	0.72418	0.90813
										12621	0.70767	0.72588	0.90813
										12721	0.70943	0.72758	0.90954
										12821	0.71031	0.72886	0.90954
										12921	0.71164	0.73056	0.91023
										13021	0.71341	0.73183	0.91094
										13121	0.71472	0.73311	0.91163
										13221	0.71605	0.73481	0.91163
										13321	0.71738	0.73607	0.91234
										13421	0.7187	0.73736	0.91303
										13521	0.72002	0.73862	0.91374
										13621	0.72134	0.73991	0.91374
										13721	0.72222	0.7416	0.91443
										13821	0.72398	0.74287	0.91514
										13921	0.72487	0.74415	0.91586
										15321	0.74251	0.76243	0.92215
										16321	0.75264	0.77262	0.92567
										17321	0.76147	0.78197	0.92916
										18321	0.7694	0.78963	0.93128
										19321	0.77646	0.79685	0.93408
										20321	0.78307	0.80279	0.93617
										21321	0.78836	0.80832	0.93829
										22321	0.79321	0.813	0.93969
										23321	0.79763	0.81725	0.94038
										24321	0.80159	0.82065	0.94178
										25321	0.80556	0.82405	0.94319
										26321	0.80909	0.82745	0.94319
										27321	0.81217	0.82958	0.9439
										28321	0.81481	0.83213	0.94459
										29321	0.81747	0.83425	0.9453
										30321	0.82011	0.83638	0.94599
										31321	0.82231	0.83808	0.9467
										32321	0.82452	0.84019	0.9467
										33321	0.82672	0.84189	0.9467
										34321	0.82848	0.84317	0.94741
										35321	0.83069	0.84487	0.94741
										36321	0.83245	0.84615	0.9481
										37321	0.83465	0.84742	0.94881
										38321	0.83598	0.8487	0.94881
										39321	0.83774	0.8504	0.94881
										40321	0.83951	0.85167	0.9495
										41321	0.84172	0.85295	0.9495
										42321	0.84348	0.85422	0.95022
										43321	0.8448	0.8555	0.95022
										44321	0.84656	0.85677	0.95022
										45321	0.84832	0.85805	0.95091
										46321	0.84965	0.85932	0.95091
										47321	0.85141	0.86102	0.95162
										48321	0.85318	0.8623	0.95231
										49321	0.85449	0.864	0.95231
										50321	0.85627	0.8657	0.95302
										51321	0.85758	0.86698	0.95371
										52321	0.85891	0.86825	0.95371
										53321	0.86068	0.86995	0.95442
										54321	0.86244	0.87123	0.95442
										55321	0.8642	0.87293	0.95511
										56321	0.86552	0.87463	0.95582
										57321	0.86728	0.87633	0.95652
										58321	0.86861	0.87802	0.95723
										59321	0.87037	0.87972	0.95792
										60321	0.87214	0.88099	0.95792
										61321	0.87345	0.88269	0.95863
										62321	0.87522	0.8844	0.95932
										63321	0.87654	0.8861	0.96003
										64321	0.87831	0.8878	0.96003
										65321	0.88007	0.8895	0.96072
										66321	0.8814	0.89162	0.96143
										67321	0.88316	0.89332	0.96212
										68321	0.88448	0.89502	0.96284
										69321	0.88624	0.89672	0.96353
										70321	0.88757	0.89842	0.96353
										71321	0.88933	0.90012	0.96493
										72321	0.8911	0.90182	0.96493
										73321	0.89286	0.90353	0.96633
										74321	0.89418	0.90565	0.96633
										75321	0.89595	0.90735	0.96704
										76321	0.89771	0.90948	0.96773
										77321	0.89948	0.91118	0.96844
										78321	0.90124	0.91287	0.96985
										79321	0.90256	0.91499	0.96985
										80321	0.90432	0.91669	0.97054
										81321	0.90608	0.91839	0.97125
										82321	0.90785	0.92009	0.97194
										83321	0.90917	0.92222	0.97265
										84321	0.91094	0.92392	0.97405
										85321	0.9127	0.92562	0.97474
										86321	0.91402	0.92732	0.97474
										87321	0.91623	0.92902	0.97545
										88321	0.91756	0.93072	0.97614
										89321	0.91932	0.93242	0.97686
										90321	0.92108	0.93412	0.97826
										101621	0.93916	0.95197	0.98458
										111621	0.95327	0.96472	0.99019
										121621	0.96561	0.97407	0.99299
										131621	0.97487	0.98129	0.99579
										141621	0.98192	0.98597	0.9972
										151621	0.98678	0.98979	0.9986
										161621	0.9903	0.99192	0.99929
										171621	0.99338	0.99362	0.99929
										181621	0.99514	0.99489	1
										191621	0.99603	0.99617	1
										201621	0.99692	0.99702	1
										211621	0.9978	0.99744	1
										221621	0.99868	0.99787	1
										231621	0.99868	0.99829	1
										241621	0.99912	0.99872	1
										251621	0.99957	0.99915	1
										261621	0.99957	0.99915	1
										271621	0.99957	0.99915	1
										281621	1	0.99957	0.99929
										291621	1	0.99957	0.99929
										301621	1	0.99957	0.99929
										311621	1	1	0.9986
										321621	1	1	0.9986
										331621	1	1	0.9986
										341621	1	1	0.9986
										351621	1	1	0.99789
										361621	1	0.99957	0.99789
										371621	1	1	0.99789
										381621	0.99957	1	0.99789
										391621	0.99957	1	0.9972
										401621	0.99957	0.99957	0.9972
										411621	0.99912	0.99957	0.9972
										421621	0.99912	0.99915	0.99648
										431621	0.99912	0.99915	0.9972
										441621	0.99912	0.99915	0.99648
										451621	0.99868	0.99915	0.99648
										461621	0.99868	0.99915	0.99579
										471621	0.99868	0.99829	0.99648
										481621	0.99824	0.99872	0.99648
										491621	0.99868	0.99829	0.99579
										501621	0.99824	0.99829	0.99579
										511621	0.99824	0.99829	0.99508
										521621	0.9978	0.99829	0.99508
										531621	0.9978	0.99829	0.99508
										541621	0.9978	0.99787	0.99508
										551621	0.99736	0.99744	0.99508
										561621	0.99736	0.99744	0.99439
										571621	0.99692	0.99744	0.99439
										581621	0.99692	0.99702	0.99439
										591621	0.99692	0.99702	0.99439
										601621	0.99647	0.99702	0.99439
										611621	0.99647	0.99659	0.99368
										621621	0.99647	0.99659	0.99368
										631621	0.99603	0.99659	0.99368
										641621	0.99603	0.99659	0.99368
										651621	0.99603	0.99617	0.99368
										661621	0.99514	0.99617	0.99299
										671621	0.99514	0.99574	0.99299
										681621	0.99514	0.99574	0.99299
										691621	0.99514	0.99574	0.99299
										701621	0.99471	0.99532	0.99228
										711621	0.99471	0.99532	0.99228
										721621	0.99426	0.99489	0.99228
										731621	0.99426	0.99489	0.99228
										741621	0.99383	0.99489	0.99159
										751621	0.99383	0.99447	0.99159
										761621	0.99338	0.99404	0.99159
										771621	0.99338	0.99404	0.99159
										781621	0.99338	0.99362	0.99159
										791621	0.99295	0.99362	0.99088
										801621	0.9925	0.99362	0.99088
										811621	0.9925	0.99362	0.99088
										821621	0.9925	0.99319	0.99019
										831621	0.99207	0.99319	0.99088
										841621	0.99207	0.99319	0.99088
										851621	0.99207	0.99277	0.99019
										861621	0.99162	0.99277	0.99019
										871621	0.99162	0.99234	0.99019
										881621	0.99162	0.99234	0.98947
										891621	0.99118	0.99234	0.98947
										901621	0.99118	0.99192	0.98947
										911621	0.99074	0.99192	0.98947
										921621	0.99074	0.99149	0.98878
										931621	0.9903	0.99149	0.98878
										941621	0.9903	0.99107	0.98947
										951621	0.98986	0.99107	0.98878
										961621	0.98986	0.99107	0.98878
										971621	0.98942	0.99107	0.98878
										981621	0.98942	0.99107	0.98807
										991621	0.98897	0.99064	0.98807
										1001621	0.98897	0.99022	0.98807
										1011621	0.98897	0.99022	0.98807
										1021621	0.98854	0.99022	0.98738
										1031621	0.98854	0.99022	0.98738
										1041621	0.98809	0.98979	0.98738
										1051621	0.98809	0.98979	0.98667
										1061621	0.98766	0.98979	0.98667
										1071621	0.98766	0.98979	0.98738
										1081621	0.98721	0.98937	0.98598
										1091621	0.98721	0.98937	0.98667
										1101621	0.98721	0.98937	0.98667
										1111621	0.98678	0.98894	0.98598
										1121621	0.98678	0.98894	0.98598
										1131621	0.98633	0.98894	0.98598
										1141621	0.98633	0.98894	0.98598
										1151621	0.98633	0.98852	0.98527
										1161621	0.9859	0.98852	0.98527
										1171621	0.98545	0.98809	0.98458
										1181621	0.9859	0.98809	0.98458
										1191621	0.98545	0.98809	0.98527
										1201621	0.98501	0.98767	0.98458
										1211621	0.98545	0.98767	0.98458
										1221621	0.98501	0.98724	0.98387
										1231621	0.98457	0.98724	0.98387
										1241621	0.98457	0.98724	0.98387
										1251621	0.98457	0.98682	0.98387
										1261621	0.98413	0.98682	0.98387
										1271621	0.98413	0.98682	0.98387
										1281621	0.98413	0.98639	0.98387
										1291621	0.98368	0.98639	0.98318
										1301621	0.98368	0.98597	0.98318
										1311621	0.98368	0.98554	0.98318
										1321621	0.98325	0.98597	0.98246
										1331621	0.98325	0.98597	0.98246
										1341621	0.9828	0.98554	0.98246
										1351621	0.9828	0.98512	0.98246
										1361621	0.9828	0.98512	0.98177
										1371621	0.98237	0.98469	0.98177
										1381621	0.98237	0.98469	0.98177
										1391621	0.98192	0.98469	0.98177
										1401621	0.98192	0.98469	0.98177
										1411621	0.98149	0.98427	0.98106
										1421621	0.98149	0.98384	0.98106
										1431621	0.98149	0.98384	0.98106
										1441621	0.98104	0.98342	0.98106
										1451621	0.98104	0.98342	0.98037
										1461621	0.98061	0.98342	0.98037
										1471621	0.98061	0.98299	0.98037
										1481621	0.98061	0.98299	0.98037
										1491621	0.98016	0.98257	0.98037
										1501621	0.97972	0.98257	0.97966
										1511621	0.97972	0.98214	0.97966
										1521621	0.97928	0.98173	0.97966
										1531621	0.97928	0.98173	0.97966
										1541621	0.97928	0.98173	0.97897
										1551621	0.97884	0.98129	0.97897
										1561621	0.9784	0.98129	0.97897
										1571621	0.97884	0.98088	0.97897
										1581621	0.9784	0.98088	0.97897
										1591621	0.97796	0.98044	0.97826
										1601621	0.97796	0.98044	0.97826
										1611621	0.97796	0.98044	0.97826
										1621621	0.97751	0.98003	0.97826
										1631621	0.97751	0.97959	0.97755
										1641621	0.97708	0.97959	0.97755
										1651621	0.97708	0.97959	0.97755
										1661621	0.97663	0.97959	0.97686
										1671621	0.97663	0.97916	0.97686
										1681621	0.9762	0.97874	0.97686
										1691621	0.9762	0.97831	0.97686
										1701621	0.97575	0.97831	0.97614
										1711621	0.97575	0.97831	0.97686
										1721621	0.9753	0.97831	0.97614
										1731621	0.9753	0.9779	0.97614
										1741621	0.97487	0.97746	0.97545
										1751621	0.97442	0.97746	0.97545
										1761621	0.97442	0.97705	0.97545
										1771621	0.97399	0.97705	0.97545
										1781621	0.97399	0.97705	0.97545
										1791621	0.97354	0.97661	0.97545
										1801621	0.97311	0.97661	0.97474
										1811621	0.97311	0.9762	0.97474
										1821621	0.97311	0.9762	0.97474
										1831621	0.97266	0.97576	0.97474
										1841621	0.97222	0.97535	0.97474
										1851621	0.97222	0.97535	0.97474
										1861621	0.97222	0.97491	0.97405
										1871621	0.97178	0.97491	0.97405
										1881621	0.97134	0.9745	0.97405
										1891621	0.9709	0.9745	0.97334
										1901621	0.9709	0.97407	0.97334
										1911621	0.9709	0.97407	0.97334
										1921621	0.97046	0.97365	0.97334
										1931621	0.97046	0.97365	0.97334
										1941621	0.97001	0.97365	0.97265
										1951621	0.96958	0.97322	0.97265
										1961621	0.96958	0.97322	0.97265
										1971621	0.96913	0.9728	0.97194
										1981621	0.9687	0.9728	0.97265
										1991621	0.9687	0.97237	0.97194
										2001621	0.9687	0.97237	0.97194

## Sheet: Fig. S2
Fig. S2A			Fig. S2B
Height (nm)	Distance (nm)		Height (nm)	Distance (nm)
21.4718	0		15.898	0
21.4718	2.16666		15.898	2.34417
24.8496	4.33331		17.0621	4.68834
27.4073	6.49997		19.721	7.03251
30.6221	8.66662		20.8851	9.37668
32.6802	10.8333		21.7186	11.7208
34.5754	12.9999		23.2133	14.065
36.4652	15.1666		23.8815	16.4092
38.1975	17.3332		25.7069	18.7534
39.8266	19.4999		27.0363	21.0975
41.2277	21.6666		28.3657	23.4417
50.215	23.8332		29.3645	25.7859
55.5748	25.9999		30.694	28.13
62.5855	28.1665		31.5274	30.4742
62.8299	30.3332		32.8569	32.8184
64.3938	32.4998		33.6904	35.1625
66.289	34.6665		34.5169	37.5067
67.1905	36.8331		35.681	39.8509
70.1392	38.9998		36.3492	42.195
72.1973	41.1664		36.5145	44.5392
73.5984	43.3331		37.1758	46.8834
74.9994	45.4997		38.3399	49.2275
76.5634	47.6664		39.1734	51.5717
77.6332	49.8331		39.8347	53.9159
78.0404	51.9997		40.6681	56.26
79.6044	54.1664		41.1641	58.6042
80.6742	56.333		41.9976	60.9484
82.7975	58.4997		42.4935	63.2925
83.8673	60.6663		43.1548	65.6367
84.4374	62.833		43.8229	67.9809
85.8385	64.9997		44.1536	70.3251
87.0712	67.1663		44.4842	72.6692
88.4723	69.333		44.6495	75.0134
89.8679	71.4996		44.8148	77.3576
90.9377	73.6663		45.1524	79.7017
92.3387	75.8329		45.1455	82.0459
93.3053	77.9996		45.1455	84.3901
94.2122	80.1662		45.1455	86.7342
95.282	82.3329		44.8148	89.0784
96.0205	84.4995		44.6426	91.4226
97.2532	86.6662		43.3132	93.7667
97.6605	88.8328		42.9826	96.1109
98.399	90.9995		43.9745	98.4551
98.8118	93.1662		43.3132	100.799
98.8878	95.3328		43.6438	103.143
100.023	97.4995		43.9745	105.488
100.267	99.6661		44.3051	107.832
100.017	101.833		44.6358	110.176
99.7621	103.999		46.3027	112.52
100.006	106.166		46.468	114.864
100.582	108.333		46.964	117.208
100.001	110.499		46.2958	119.553
99.0887	112.666		47.6252	121.897
99.1647	114.833		48.2934	124.241
99.3114	116.999		48.9547	126.585
98.7303	119.166		49.4575	128.929
97.4867	121.333		50.2841	131.273
97.5682	123.499		51.1176	133.618
96.4875	125.666		52.1164	135.962
95.9065	127.833		53.6111	138.306
95.6567	129.999		54.1071	140.65
95.0756	132.166		55.1059	142.994
94.6575	134.333		56.1047	145.339
94.1416	136.499		56.9312	147.683
93.3976	138.666		57.4341	150.027
92.9795	140.833		57.7647	152.371
92.2355	142.999		58.2607	154.715
90.992	145.166		58.5913	157.059
90.0797	147.333		59.0941	159.404
89.1673	149.499		59.4248	161.748
88.0921	151.666		59.5901	164.092
87.1798	153.833		60.0861	166.436
86.6639	155.999		59.9207	168.78
86.2512	158.166		59.9207	171.124
85.5018	160.333		59.9207	173.469
84.9208	162.499		59.4179	175.813
84.3397	164.666		59.0873	178.157
83.7587	166.832		58.2538	180.501
83.0092	168.999		58.0885	182.845
81.7711	171.166		57.5856	185.189
80.5276	173.332		56.7522	187.534
79.3492	175.499		56.2493	189.878
78.2739	177.666		55.588	192.222
77.1987	179.832		55.0852	194.566
76.1235	181.999		53.9211	196.91
75.3741	184.166		53.0876	199.254
74.4618	186.332		52.4195	201.599
73.7178	188.499		52.5848	203.943
72.9684	190.666		52.2541	206.287
72.0615	192.832		52.0888	208.631
71.2144	194.999		51.4207	210.975
70.465	197.166		51.9166	213.319
69.5581	199.332		52.0819	215.663
68.4775	201.499		52.0819	218.008
67.4022	203.666		52.4126	220.352
66.4899	205.832		52.4126	222.696
65.746	207.999		52.0819	225.04
64.8337	210.166		51.9097	227.384
63.9214	212.332		51.4138	229.728
63.0742	214.499		52.075	232.073
62.4932	216.666		52.4057	234.417
61.5809	218.832		51.7444	236.761
60.1744	220.999		51.7375	239.105
59.0992	223.165		51.0763	241.449
58.1868	225.332		50.904	243.794
57.1116	227.499		49.9053	246.138
56.3622	229.665		48.9064	248.482
55.287	231.832		47.0742	250.826
54.4399	233.999		46.4129	253.17
53.3646	236.165		45.2488	255.514
52.6207	238.332		44.0778	257.858
51.3771	240.499		44.0778	260.203
50.3019	242.665		41.9149	262.547
49.2267	244.832		40.0826	264.891
48.146	246.999		38.7532	267.235
47.0708	249.165		37.2516	269.579
45.9956	251.332		37.0862	271.924
44.9855	253.499		35.4193	274.268
43.5791	255.665		36.0874	276.612
42.3355	257.832		36.0874	278.956
40.929	259.999		36.4181	281.3
39.5225	262.165		35.7499	283.644
38.279	264.332		36.5834	285.989
36.8725	266.498		37.0794	288.333
35.466	268.665		36.4112	290.677
33.5654	270.832		36.914	293.021
30.7416	272.998		36.5765	295.365
27.353	275.165		36.9072	297.709
23.9644	277.332		36.4112	300.054
22.0638	279.498
20.9885	281.665
19.745	283.832
17.676	285.998
15.4441	288.165
13.2122	290.332
10.0571	292.498
6.50563	294.665
2.45998	296.832
-1.41729	298.998
-3.98037	301.165

## Sheet: Fig. S1
Fig. S1A		Fig. S1D		Fig. S1E				Fig. S1F
Particle Size (nm)		Particle Size (nm)			ZIF-8 (nm)	SENDS (nm)			Dodecahedron (g)	Cubic (g)
234.983		234.983		Replicate 1	324.4	417.5		Replicate 1	14.08	26.3
227.789		264.31		Replicate 2	329.5	426.3		Replicate 2	8.39	31.1
247.693		269.779		Replicate 3	329.9	405.7		Replicate 3	10.01	28.7
214.345		262.858
210.351		268.974		Average	328	416.5		Average	10.83	28.7
225.538		276.872		SD	3.07	10.3		SD	2.93	2.4
238.324		252.866
218.325		252.866		Two sample t-test (two sided)				Two sample t-test (two sided)
221.688		235.606		Sample	p-value			Sample	p-value
247.539		256.447		ZIF-8 vs SENDS	0.000141			Dodecahedron vs cubic	0.00144
227.284		257.787
209.012		257.861
204.54		247.075
229.824		258.133
228.822		263.076
226.244		263.633
213.63		270.228
210.078		265.466
224.29		257.539
214.286		278.319
218.325		249.54
216.683		244.454
235.444		211.53
226.159		228.236
208.003		246.532
246.247		230.018
231.73		265.466
229.017		225.227
240.588		282.346
213.719		253.549
187.491		240.111
215.354		228.85
202.283		254.575
239.925		248.465
217.886		217.974
240.243		208.879
214.88		247.255
203.352		222.835
239.312		289.131
243.093		253.672
222.147		238.324
229.824		217.506
208.248		240.959
229.268		212.432
236.74		253.647
240.959		280.329
241.699		256.301
245.001		227.481
225		214.315
238.244		244.323
230.931		241.223
243.198		221.371
222.721		207.05
237.601		244.323
223.749		221.187
207.635		222.147
248.079		230.489
218.12		230.156
228.822		220.071
238.886		232.911
222.463		207.819
214.286		235.822
196.461		209.622
231.345		244.558
221.371		209.012
219.519		213.798
230.018		241.514
185.714		246.014
220.505		221.889
235.822		212.912
225.028		235.444
235.958		235.444
218.908		219.287
221.889		252.992
249.719		239.925
215.621		223.521
248.079		246.661
209.622		182.143
190.126		221.112
235.2		259.046
247.539		249.208
221.889		236.686
225.708		215.028
212.912		227.481
191.995		260.91
197.723		241.725
246.014		247.255
210.987		239.312
221.544		240.774
221.112		230.489
200.51		249.208
225.227		234.765
215.946		237.601
210.926		225.255
217.594		222.463
197.239		226.018
200.159		238.595
208.248		242.489
227.004		215.354
224.176		219.287

## Sheet: Fig. S4
Fig. S4D
	Fresh	1 Week	2 Weeks
Replicate 1	172935	166161	165879
Replicate 2	168230	171543	177124
Replicate 3	177009	167679	171009
Average	172724	168461	171337
SD	4393	2774	5629
one-way ANOVA
Time point	p-value
Fresh vs 1 week	0.505
1 week vs 2 weeks	0.719

## Sheet: Fig. S5
Fig. S5C				Fig. S5D					Fig. S5E
									ZIF-8			F@ZIF
Wavelength (nm)	F@ZIF-8	ZIF-8			PVP	Unwashed	Washed
400	189	142		Replicate 1	4	25722	5860		Angle (2 theta)	Intensity		Angle (2 theta)	Intensity
405	216	173		Replicate 2	0	29516	5866		10.0019	227.267		10.0019	63.132
410	230	201		Replicate 3	1	30146	7300		10.0223	211.012		10.0223	63.7603
415	239	223							10.0427	265.771		10.0427	65.2263
420	234	240		Average	1.67	28461	6342		10.0631	341.543		10.0631	65.4881
425	220	246		SD	2.08	2393	829		10.0835	371.329		10.0835	64.2839
430	200	260							10.1039	483.128		10.1039	63.3415
435	181	262		one-way ANOVA					10.1243	592.941		10.1243	63.9174
440	176	275		Treatment	p-value				10.1448	608.768		10.1448	65.0169
445	162	291		PVP vs washed	0.004				10.1652	814.608		10.1652	64.3886
450	148	277							10.1856	869.462		10.1856	64.3886
455	124	262							10.206	1293.33		10.206	66.8493
460	103	246							10.2264	1485.21		10.2264	67.4252
465	94	224							10.2468	1868.1		10.2468	68.6818
470	95	206							10.2673	2485.01		10.2673	69.4671
475	122	181							10.2877	3095.93		10.2877	72.4514
480	222	155							10.3081	3724.87		10.3081	77.1634
485	470	143							10.3285	4501.82		10.3285	80.1477
490	941	135							10.3489	5100.78		10.3489	90.3048
495	1874	125							10.3693	5164.76		10.3693	98.8388
500	4054	111							10.3897	4128.75		10.3897	107.478
505	7611	97							10.4102	2603.75		10.4102	106.64
510	12893	86							10.4306	1222.77		10.4306	99.6242
515	19170	77							10.451	577.799		10.451	88.8912
520	28142	76							10.4714	475.843		10.4714	81.1949
525	38673	61							10.4918	395.901		10.4918	74.6504
530	47170	51							10.5122	353.972		10.5122	71.9279
535	51812	55							10.5327	349.057		10.5327	69.3101
540	53023	42							10.5531	243.156		10.5531	68.8388
545	50472	41							10.5735	215.268		10.5735	66.6399
550	45597	36							10.5939	235.393		10.5939	66.954
555	40532	34							10.6143	265.533		10.6143	64.9645
560	36532	37							10.6347	233.686		10.6347	64.4409
565	32440	21							10.6552	228.852		10.6552	64.1792
570	28189	26							10.6756	222.032		10.6756	64.3886
575	24286	28							10.696	210.226		10.696	64.4409
580	21187	23							10.7164	314.434		10.7164	65.0692
585	18609	17							10.7368	238.655		10.7368	65.4881
590	16088	12							10.7572	189.889		10.7572	64.598
595	13698	17							10.7776	253.137		10.7776	64.4409
600	11750	11							10.7981	234.399		10.7981	64.0744
605	10136	9							10.8185	200.674		10.8185	63.2891
610	8844	10							10.8389	245.963		10.8389	64.0744
615	7556	11							10.8593	242.266		10.8593	64.1268
620	6343	8							10.8797	189.582		10.8797	63.4985
625	5459	9							10.9001	256.912		10.9001	63.9697
630	4783	2							10.9206	263.255		10.9206	62.1373
635	4139	9							10.941	234.612		10.941	63.4462
640	3558	3							10.9614	298.982		10.9614	63.3938
645	3019	16							10.9818	228.367		10.9818	63.0797
650	2622	7							11.0022	291.764		11.0022	63.6556
655	2309	9							11.0226	313.176		11.0226	62.6085
660	2045	17							11.043	259.6		11.043	64.8074
665	1720	18							11.0635	166.039		11.0635	61.7184
670	1510	10							11.0839	264.491		11.0839	64.4409
675	1328	14							11.1043	262.957		11.1043	64.8598
680	1192	16							11.1247	225.436		11.1247	63.1844
685	998	0							11.1451	225.929		11.1451	62.4514
690	856	0							11.1655	256.436		11.1655	65.0169
695	758	36							11.186	222.956		11.186	63.7603
700	640	4							11.2064	220.489		11.2064	63.9697
		216							11.2268	240.037		11.2268	63.4462
									11.2472	198.598		11.2472	63.0797
									11.2676	337.172		11.2676	63.7603
									11.288	310.76		11.288	63.2368
									11.3084	231.362		11.3084	62.6085
									11.3289	264.977		11.3289	63.865
									11.3493	265.606		11.3493	63.6556
									11.3697	303.248		11.3697	63.865
									11.3901	356.905		11.3901	63.7079
									11.4105	279.574		11.4105	62.3991
									11.4309	369.258		11.4309	64.9645
									11.4513	349.954		11.4513	63.6032
									11.4718	252.665		11.4718	63.6556
									11.4922	332.389		11.4922	63.2368
									11.5126	328.127		11.5126	61.3519
									11.533	355.878		11.533	63.0797
									11.5534	334.643		11.5534	62.6608
									11.5738	382.421		11.5738	63.9174
									11.5943	319.213		11.5943	62.7655
									11.6147	288.019		11.6147	63.6556
									11.6351	349.838		11.6351	64.1268
									11.6555	361.671		11.6555	64.0744
									11.6759	377.518		11.6759	64.3362
									11.6963	298.378		11.6963	63.0797
									11.7167	310.251		11.7167	63.6032
									11.7372	383.138		11.7372	62.8703
									11.7576	378.039		11.7576	62.975
									11.778	418.954		11.778	61.4566
									11.7984	237.882		11.7984	63.7603
									11.8188	401.823		11.8188	65.8022
									11.8392	339.779		11.8392	64.5456
									11.8597	425.748		11.8597	63.4985
									11.8801	348.73		11.8801	63.865
									11.9005	369.726		11.9005	64.1268
									11.9209	349.736		11.9209	63.9174
									11.9413	388.759		11.9413	65.3833
									11.9617	468.796		11.9617	62.3467
									11.9822	419.846		11.9822	65.0169
									12.0026	366.91		12.0026	64.4409
									12.023	440.988		12.023	63.4985
									12.0434	504.079		12.0434	62.7655
									12.0638	400.184		12.0638	64.0221
									12.0842	505.302		12.0842	65.2786
									12.1046	433.434		12.1046	63.3415
									12.1251	471.58		12.1251	64.0221
									12.1455	548.739		12.1455	64.4933
									12.1659	442.912		12.1659	64.0221
									12.1863	509.098		12.1863	65.4357
									12.2067	580.298		12.2067	64.3886
									12.2271	594.512		12.2271	63.8127
									12.2476	515.739		12.2476	64.2315
									12.268	606.98		12.268	65.7498
									12.2884	757.234		12.2884	63.0273
									12.3088	695.502		12.3088	65.9069
									12.3292	757.784		12.3292	65.6975
									12.3496	828.079		12.3496	65.1739
									12.37	891.388		12.37	65.3833
									12.3905	950.71		12.3905	65.2263
									12.4109	1019.05		12.4109	66.2734
									12.4313	1171.4		12.4313	66.797
									12.4517	1462.76		12.4517	66.4305
									12.4721	1685.14		12.4721	67.3729
									12.4925	2001.53		12.4925	66.6399
									12.513	2376.93		12.513	70.0954
									12.5334	2943.35		12.5334	70.5142
									12.5538	3631.78		12.5538	70.3572
									12.5742	4397.22		12.5742	72.6608
									12.5946	5586.68		12.5946	74.3886
									12.615	7183.15		12.615	76.7446
									12.6354	8798.64		12.6354	83.2891
									12.6559	10925.1		12.6559	91.7708
									12.6763	12821.7		12.6763	105.331
									12.6967	14169.2		12.6967	116.064
									12.7171	13572.7		12.7171	133.132
									12.7375	9945.27		12.7375	142.923
									12.7579	6235.84		12.7579	144.389
									12.7783	3350.42		12.7783	130.933
									12.7988	1814.01		12.7988	113.76
									12.8192	1200.62		12.8192	98.4724
									12.8396	874.243		12.8396	87.8441
									12.86	786.878		12.86	81.9802
									12.8804	745.527		12.8804	75.331
									12.9008	712.189		12.9008	72.1373
									12.9213	619.865		12.9213	72.0326
									12.9417	601.554		12.9417	69.7289
									12.9621	507.258		12.9621	70.5666
									12.9825	579.974		12.9825	67.1111
									13.0029	497.705		13.0029	68.8388
									13.0233	528.449		13.0233	67.5299
									13.0437	478.206		13.0437	64.9121
									13.0642	502.977		13.0642	65.9593
									13.0846	498.762		13.0846	65.1216
									13.105	363.56		13.105	65.2263
									13.1254	404.372		13.1254	63.9174
									13.1458	524.198		13.1458	65.4357
									13.1662	482.037		13.1662	63.0797
									13.1867	434.889		13.1867	64.2839
									13.2071	352.756		13.2071	64.8598
									13.2275	417.636		13.2275	65.1216
									13.2479	312.529		13.2479	65.3833
									13.2683	371.436		13.2683	64.1792
									13.2887	418.357		13.2887	64.9121
									13.3092	499.291		13.3092	65.8546
									13.3296	432.239		13.3296	64.2315
									13.35	380.201		13.35	64.2315
									13.3704	472.176		13.3704	65.3833
									13.3908	433.164		13.3908	64.1792
									13.4112	356.167		13.4112	63.3938
									13.4316	387.183		13.4316	64.7551
									13.452	344.212		13.452	63.7603
									13.4725	313.255		13.4725	64.3362
									13.4929	399.312		13.4929	64.1268
									13.5133	328.382		13.5133	63.4985
									13.5337	381.466		13.5337	64.1792
									13.5541	331.563		13.5541	64.5456
									13.5746	339.674		13.5746	63.2368
									13.595	338.799		13.595	65.1216
									13.6154	242.937		13.6154	63.7079
									13.6358	371.089		13.6358	63.4462
									13.6562	360.255		13.6562	63.1844
									13.6766	288.434		13.6766	63.6032
									13.697	312.626		13.697	63.3415
									13.7174	301.833		13.7174	63.5509
									13.7379	345.053		13.7379	64.4409
									13.7583	242.286		13.7583	63.9697
									13.7787	250.533		13.7787	63.4462
									13.7991	267.794		13.7991	63.9174
									13.8195	377.068		13.8195	62.5561
									13.8399	247.356		13.8399	64.8074
									13.8604	253.657		13.8604	63.7079
									13.8808	221.972		13.8808	63.2891
									13.9012	301.301		13.9012	63.8127
									13.9216	228.643		13.9216	64.598
									13.942	306.999		13.942	63.1844
									13.9624	266.368		13.9624	62.3991
									13.9828	288.751		13.9828	64.7551
									14.0033	204.148		14.0033	61.8755
									14.0237	290.558		14.0237	63.4985
									14.0441	206.982		14.0441	63.3938
									14.0645	288.419		14.0645	62.6608
									14.0849	278.87		14.0849	64.8598
									14.1053	219.335		14.1053	64.598
									14.1258	228.813		14.1258	64.9645
									14.1462	166.305		14.1462	63.132
									14.1666	271.81		14.1666	64.4933
									14.187	263.329		14.187	63.8127
									14.2074	305.862		14.2074	61.7708
									14.2278	276.408		14.2278	63.6556
									14.2483	282.968		14.2483	62.0326
									14.2687	218.541		14.2687	63.8127
									14.2891	298.128		14.2891	63.2368
									14.3095	246.729		14.3095	63.2891
									14.3299	230.343		14.3299	64.4933
									14.3503	262.971		14.3503	65.0692
									14.3707	233.612		14.3707	62.9226
									14.3912	259.267		14.3912	62.8179
									14.4116	303.936		14.4116	63.9697
									14.432	385.618		14.432	63.2891
									14.4524	462.314		14.4524	62.5038
									14.4728	427.023		14.4728	63.3938
									14.4932	565.746		14.4932	63.6556
									14.5137	665.483		14.5137	65.4357
									14.5341	770.233		14.5341	65.0692
									14.5545	886.997		14.5545	65.1216
									14.5749	1142.77		14.5749	64.7027
									14.5953	1418.57		14.5953	65.0169
									14.6157	1625.37		14.6157	67.3205
									14.6361	2045.19		14.6361	68.9436
									14.6566	2209.02		14.6566	70.6713
									14.677	2484.86		14.677	71.9279
									14.6974	2176.72		14.6974	75.5404
									14.7178	1675.6		14.7178	76.3257
									14.7382	1125.48		14.7382	77.0587
									14.7586	614.382		14.7586	73.3415
									14.779	445.296		14.779	71.7708
									14.7995	370.223		14.7995	68.42
									14.8199	304.163		14.8199	67.0587
									14.8403	171.117		14.8403	67.7394
									14.8607	209.085		14.8607	65.0692
									14.8811	186.066		14.8811	65.5404
									14.9015	168.061		14.9015	64.9121
									14.922	156.07		14.922	64.2315
									14.9424	89.092		14.9424	64.0744
									14.9628	181.128		14.9628	64.1792
									14.9832	119.177		14.9832	63.0273
									15.0036	150.24		15.0036	63.9697
									15.024	133.317		15.024	63.6556
									15.0444	105.407		15.0444	63.2368
									15.0649	104.51		15.0649	63.4462
									15.0853	67.6277		15.0853	62.242
									15.1057	102.759		15.1057	64.7027
									15.1261	118.903		15.1261	62.7132
									15.1465	103.061		15.1465	63.7603
									15.1669	80.2329		15.1669	62.7655
									15.1874	96.4182		15.1874	62.1896
									15.2078	151.617		15.2078	62.7655
									15.2282	99.8296		15.2282	64.0221
									15.2486	179.056		15.2486	62.4514
									15.269	178.295		15.269	62.0849
									15.2894	219.549		15.2894	62.6608
									15.3099	100.816		15.3099	61.7708
									15.3303	74.0961		15.3303	62.6085
									15.3507	57.3902		15.3507	62.5561
									15.3711	125.698		15.3711	61.7708
									15.3915	28.0191		15.3915	63.0273
									15.4119	117.354		15.4119	64.2839
									15.4323	89.7025		15.4323	62.6608
									15.4528	67.0646		15.4528	62.242
									15.4732	74.7473		15.4732	62.9226
									15.4936	129.444		15.4936	62.242
									15.514	70.1537		15.514	62.1373
									15.5344	107.877		15.5344	62.3467
									15.5548	91.6144		15.5548	62.0849
									15.5753	81.3651		15.5753	63.7079
									15.5957	102.129		15.5957	62.5038
									15.6161	53.9074		15.6161	62.7655
									15.6365	107.699		15.6365	62.9226
									15.6569	53.5041		15.6569	62.8703
									15.6773	89.1956		15.6773	61.9278
									15.6977	95.9008		15.6977	63.6032
									15.7182	53.6195		15.7182	63.132
									15.7386	117.352		15.7386	62.2943
									15.759	76.0978		15.759	61.9278
									15.7794	94.8573		15.7794	62.5038
									15.7998	57.6304		15.7998	62.6608
									15.8202	146.417		15.8202	61.4566
									15.8407	111.217		15.8407	64.1268
									15.8611	192.031		15.8611	61.8755
									15.8815	83.8589		15.8815	63.7603
									15.9019	118.7		15.9019	64.6504
									15.9223	128.555		15.9223	62.0849
									15.9427	64.423		15.9427	62.5561
									15.9631	115.305		15.9631	62.6608
									15.9836	119.2		15.9836	63.3415
									16.004	82.1095		16.004	62.5561
									16.0244	123.032		16.0244	63.4462
									16.0448	165.969		16.0448	63.1844
									16.0652	185.918		16.0652	62.8703
									16.0856	225.882		16.0856	63.4985
									16.106	134.859		16.106	62.7655
									16.1265	252.85		16.1265	63.1844
									16.1469	253.854		16.1469	63.9697
									16.1673	339.872		16.1673	63.0797
									16.1877	380.903		16.1877	63.865
									16.2081	466.948		16.2081	64.6504
									16.2285	607.007		16.2285	63.8127
									16.249	717.079		16.249	63.9174
									16.2694	916.165		16.2694	65.2786
									16.2898	1080.26		16.2898	66.1687
									16.3102	1242.38		16.3102	65.8022
									16.3306	1697.5		16.3306	66.9017
									16.351	1976.64		16.351	67.3729
									16.3714	2336.8		16.3714	70.6713
									16.3919	2902.97		16.3919	73.8127
									16.4123	3221.15		16.4123	77.2682
									16.4327	3209.34		16.4327	82.7655
									16.4531	2870.55		16.4531	85.4357
									16.4735	1975.77		16.4735	86.954
									16.4939	1275.01		16.4939	87.1634
									16.5144	596.256		16.5144	81.6661
									16.5348	326.519		16.5348	77.8964
									16.5552	230.795		16.5552	74.7027
									16.5756	202.085		16.5756	69.4148
									16.596	143.389		16.596	67.4252
									16.6164	123.706		16.6164	66.6922
									16.6368	139.036		16.6368	65.331
									16.6573	136.381		16.6573	64.7027
									16.6777	127.738		16.6777	63.5509
									16.6981	90.1098		16.6981	64.3886
									16.7185	102.495		16.7185	63.6032
									16.7389	114.893		16.7389	62.6608
									16.7593	84.3057		16.7593	63.3938
									16.7797	85.7315		16.7797	63.5509
									16.8002	96.1709		16.8002	63.7079
									16.8206	104.624		16.8206	62.3467
									16.841	130.091		16.841	63.4985
									16.8614	105.571		16.8614	63.5509
									16.8818	85.0646		16.8818	61.9278
									16.9022	92.572		16.9022	62.3467
									16.9227	102.093		16.9227	63.8127
									16.9431	106.628		16.9431	62.8703
									16.9635	171.176		16.9635	62.5038
									16.9839	115.738		16.9839	64.3362
									17.0043	60.3131		17.0043	62.8703
									17.0247	85.9021		17.0247	60.9854
									17.0451	67.5047		17.0451	61.9802
									17.0656	108.853		17.0656	61.4566
									17.086	111.215		17.086	61.2996
									17.1064	86.5903		17.1064	62.1896
									17.1268	105.979		17.1268	63.3938
									17.1472	134.382		17.1472	62.6085
									17.1676	61.7983		17.1676	63.6032
									17.1881	113.228		17.1881	61.7708
									17.2085	78.6716		17.2085	61.7184
									17.2289	140.129		17.2289	61.8231
									17.2493	130.599		17.2493	63.9697
									17.2697	98.0836		17.2697	62.7655
									17.2901	156.581		17.2901	61.8231
									17.3105	116.093		17.3105	61.509
									17.331	111.618		17.331	62.4514
									17.3514	162.157		17.3514	63.0273
									17.3718	138.709		17.3718	60.4095
									17.3922	130.275		17.3922	61.1949
									17.4126	171.854		17.4126	62.7655
									17.4331	220.447		17.4331	64.6504
									17.4535	202.054		17.4535	63.0273
									17.4739	153.674		17.4739	62.975
									17.4943	176.308		17.4943	63.4985
									17.5147	254.955		17.5147	63.0797
									17.5351	180.616		17.5351	62.8179
									17.5555	275.291		17.5555	62.1896
									17.5759	262.979		17.5759	62.9226
									17.5964	305.681		17.5964	63.4462
									17.6168	340.397		17.6168	64.0221
									17.6372	359.126		17.6372	64.2315
									17.6576	384.868		17.6576	63.8127
									17.678	480.624		17.678	63.7603
									17.6985	606.394		17.6985	62.5038
									17.7189	644.178		17.7189	63.3415
									17.7393	794.975		17.7393	63.2891
									17.7597	976.785		17.7597	63.2368
									17.7801	1097.61		17.7801	63.5509
									17.8005	1363.45		17.8005	63.865
									17.8209	1730.3		17.8209	64.7027
									17.8413	2054.16		17.8413	65.6975
									17.8618	2453.04		17.8618	65.7498
									17.8822	3105.93		17.8822	66.3781
									17.9026	3607.84		17.9026	66.5875
									17.923	4444.76		17.923	69.2577
									17.9434	5663.69		17.9434	71.6661
									17.9638	6623.64		17.9638	74.5456
									17.9843	7775.6		17.9843	77.5823
									18.0047	8037.57		18.0047	83.4985
									18.0251	7825.56		18.0251	90.8284
									18.0455	6119.56		18.0455	91.5614
									18.0659	4247.58		18.0659	93.3415
									18.0863	2595.6		18.0863	89.2577
									18.1068	1351.65		18.1068	82.6085
									18.1272	822.701		18.1272	78.6818
									18.1476	548.77		18.1476	74.8074
									18.168	434.853		18.168	73.9697
									18.1884	352.949		18.1884	70.3572
									18.2088	285.059		18.2088	67.2158
									18.2292	234.182		18.2292	65.5404
									18.2497	283.319		18.2497	64.7551
									18.2701	219.47		18.2701	64.7551
									18.2905	210.634		18.2905	64.1268
									18.3109	181.812		18.3109	63.3938
									18.3313	180.003		18.3313	63.865
									18.3517	183.208		18.3517	63.2891
									18.3722	196.427		18.3722	64.3886
									18.3926	196.659		18.3926	62.975
									18.413	176.905		18.413	62.242
									18.4334	109.164		18.4334	62.3991
									18.4538	90.4368		18.4538	60.9331
									18.4742	137.723		18.4742	61.9278
									18.4946	98.0235		18.4946	62.6085
									18.5151	131.337		18.5151	61.8755
									18.5355	161.665		18.5355	62.9226
									18.5559	74.0055		18.5559	61.7184
									18.5763	118.36		18.5763	61.2996
									18.5967	154.728		18.5967	62.975
									18.6171	125.11		18.6171	61.7708
									18.6376	49.5052		18.6376	62.5561
									18.658	70.9162		18.658	61.0378
									18.6784	156.341		18.6784	62.3991
									18.6988	120.779		18.6988	62.975
									18.7192	90.2309		18.7192	61.1949
									18.7396	102.696		18.7396	62.2943
									18.76	75.1753		18.76	60.9331
									18.7805	113.668		18.7805	62.3991
									18.8009	135.174		18.8009	61.6661
									18.8213	132.694		18.8213	61.509
									18.8417	56.2274		18.8417	61.5614
									18.8621	118.774		18.8621	61.7184
									18.8825	99.335		18.8825	61.6661
									18.903	117.909		18.903	61.0378
									18.9234	102.497		18.9234	61.8755
									18.9438	117.098		18.9438	61.2472
									18.9642	131.713		18.9642	62.3467
									18.9846	125.342		18.9846	61.4566
									19.005	115.984		19.005	61.1949
									19.0254	138.64		19.0254	60.3572
									19.0459	160.309		19.0459	60.7237
									19.0663	107.992		19.0663	61.6661
									19.0867	79.689		19.0867	61.4566
									19.1071	122.399		19.1071	62.7132
									19.1275	145.123		19.1275	61.7184
									19.1479	111.86		19.1479	60.8807
									19.1684	201.611		19.1684	61.4566
									19.1888	182.376		19.1888	60.9331
									19.2092	211.154		19.2092	62.0849
									19.2296	191.946		19.2296	61.509
									19.25	211.751		19.25	61.4566
									19.2704	239.57		19.2704	60.9331
									19.2908	221.403		19.2908	62.6608
									19.3113	291.249		19.3113	62.0326
									19.3317	333.109		19.3317	62.1896
									19.3521	437.982		19.3521	62.1896
									19.3725	475.869		19.3725	60.6713
									19.3929	528.77		19.3929	61.9802
									19.4133	670.684		19.4133	61.2472
									19.4337	753.611		19.4337	62.8179
									19.4542	840.553		19.4542	63.8127
									19.4746	918.508		19.4746	63.132
									19.495	748.476		19.495	63.2891
									19.5154	536.458		19.5154	62.9226
									19.5358	432.454		19.5358	61.8755
									19.5562	287.463		19.5562	62.5561
									19.5767	201.486		19.5767	62.3991
									19.5971	229.523		19.5971	61.9278
									19.6175	108.573		19.6175	62.1373
									19.6379	110.637		19.6379	62.5038
									19.6583	84.7141		19.6583	61.6137
									19.6787	135.805		19.6787	62.7132
									19.6991	130.91		19.6991	61.1949
									19.7196	109.028		19.7196	61.1949
									19.74	65.1594		19.74	60.4095
									19.7604	111.305		19.7604	61.0378
									19.7808	118.464		19.7808	61.7708
									19.8012	134.636		19.8012	60.3048
									19.8216	98.8223		19.8216	61.1425
									19.8421	102.022		19.8421	60.9331
									19.8625	92.2353		19.8625	60.9854
									19.8829	89.4622		19.8829	61.4566
									19.9033	110.703		19.9033	60.6713
									19.9237	75.9568		19.9237	61.5614
									19.9441	115.225		19.9441	60.6189
									19.9645	63.5058		19.9645	60.3048
									19.985	80.6258		19.985	60.776
									20.0054	102.759		20.0054	60.8284
									20.0258	88.9066		20.0258	61.2472
									20.0462	99.0674		20.0462	59.2577
									20.0666	126.242		20.0666	60.4619
									20.087	132.43		20.087	60.8284
									20.1075	90.6313		20.1075	60.5142
									20.1279	90.8464		20.1279	61.2472
									20.1483	105.075		20.1483	61.2472
									20.1687	144.318		20.1687	60.4095
									20.1891	131.574		20.1891	60.7237
									20.2095	83.8431		20.2095	60.776
									20.2299	111.126		20.2299	61.2996
									20.2504	88.423		20.2504	59.9907
									20.2708	98.7334		20.2708	61.0902
									20.2912	91.0573		20.2912	60.8807
									20.3116	91.3949		20.3116	60.3048
									20.332	107.746		20.332	61.8755
									20.3524	120.111		20.3524	60.3048
									20.3729	55.4891		20.3729	60.4619
									20.3933	138.881		20.3933	59.7812
									20.4137	119.287		20.4137	60.043
									20.4341	96.7057		20.4341	60.9854
									20.4545	90.1384		20.4545	60.043
									20.4749	109.585		20.4749	61.5614
									20.4953	146.045		20.4953	60.5666
									20.5158	130.518		20.5158	60.3048
									20.5362	88.0054		20.5362	59.7289
									20.5566	70.5061		20.5566	60.3048
									20.577	108.431		20.577	59.9383
									20.5974	91.3701		20.5974	60.2525
									20.6178	108.323		20.6178	60.5142
									20.6383	120.289		20.6383	60.3572
									20.6587	106.268		20.6587	60.2001
									20.6791	124.261		20.6791	60.7237
									20.6995	101.268		20.6995	60.4095
									20.7199	89.2886		20.7199	60.5666
									20.7403	126.323		20.7403	60.1477
									20.7608	113.37		20.7608	60.9854
									20.7812	91.4314		20.7812	60.043
									20.8016	66.5062		20.8016	60.6713
									20.822	104.078		20.822	60.2001
									20.8424	122.664		20.8424	61.4566
									20.8628	92.2627		20.8628	61.2996
									20.8832	126.875		20.8832	59.6765
									20.9036	81.5017		20.9036	60.5142
									20.9241	129.142		20.9241	59.9907
									20.9445	134.795		20.9445	60.9854
									20.9649	115.462		20.9649	59.9907
									20.9853	102.143		20.9853	60.8807
									21.0057	115.837		21.0057	60.4095
									21.0262	115.545		21.0262	59.1006
									21.0466	140.267		21.0466	59.9907
									21.067	123.002		21.067	60.2525
									21.0874	89.7503		21.0874	60.9331
									21.1078	124.513		21.1078	61.0902
									21.1282	103.288		21.1282	59.7812
									21.1486	74.0779		21.1486	60.3572
									21.169	115.881		21.169	59.7289
									21.1895	108.698		21.1895	60.7237
									21.2099	100.528		21.2099	61.6661
									21.2303	97.3718		21.2303	60.1477
									21.2507	96.2292		21.2507	60.5666
									21.2711	89.1003		21.2711	59.4148
									21.2916	86.9849		21.2916	60.6713
									21.312	77.8832		21.312	60.6189
									21.3324	117.795		21.3324	61.1949
									21.3528	85.7205		21.3528	61.4043
									21.3732	119.66		21.3732	60.043
									21.3936	103.612		21.3936	60.776
									21.414	119.578		21.414	60.5666
									21.4344	137.558		21.4344	60.4619
									21.4549	71.5517		21.4549	60.043
									21.4753	88.5588		21.4753	60.7237
									21.4957	77.5794		21.4957	59.6765
									21.5161	92.3655		21.5161	60.8284
									21.5365	115.165		21.5365	60.5666
									21.557	91.9784		21.557	61.0902
									21.5774	112.805		21.5774	59.0483
									21.5978	129.646		21.5978	60.5142
									21.6182	105.5		21.6182	61.0378
									21.6386	137.367		21.6386	61.4043
									21.659	143.249		21.659	59.31
									21.6794	116.144		21.6794	59.7812
									21.6999	142.052		21.6999	59.2577
									21.7203	168.974		21.7203	60.3572
									21.7407	176.91		21.7407	59.886
									21.7611	205.859		21.7611	60.8807
									21.7815	219.822		21.7815	60.1477
									21.8019	230.798		21.8019	61.2996
									21.8224	284.788		21.8224	58.9959
									21.8428	278.792		21.8428	59.5195
									21.8632	366.809		21.8632	60.3048
									21.8836	398.84		21.8836	60.4619
									21.904	480.884		21.904	60.6713
									21.9244	562.942		21.9244	59.8336
									21.9448	611.014		21.9448	61.2472
									21.9653	728.099		21.9653	60.5142
									21.9857	820.198		21.9857	61.1949
									22.0061	974.31		22.0061	60.5142
									22.0265	1174.44		22.0265	61.7708
									22.0469	1387.58		22.0469	61.6137
									22.0673	1560.73		22.0673	61.9802
									22.0877	1684.9		22.0877	62.242
									22.1082	1881.08		22.1082	63.132
									22.1286	1705.27		22.1286	65.6451
									22.149	1389.48		22.149	65.2263
									22.1694	989.699		22.1694	65.4881
									22.1898	771.934		22.1898	63.6556
									22.2102	424.183		22.2102	63.865
									22.2307	340.444		22.2307	63.1844
									22.2511	197.72		22.2511	63.1844
									22.2715	169.009		22.2715	61.1949
									22.2919	120.312		22.2919	61.3519
									22.3123	109.628		22.3123	60.5142
									22.3327	139.958		22.3327	60.8807
									22.3531	98.302		22.3531	61.1949
									22.3736	144.659		22.3736	61.7184
									22.394	118.03		22.394	59.9383
									22.4144	129.414		22.4144	59.9383
									22.4348	120.812		22.4348	60.9331
									22.4552	111.224		22.4552	59.4148
									22.4756	91.6491		22.4756	60.5666
									22.4961	86.0878		22.4961	59.9383
									22.5165	98.5402		22.5165	60.1477
									22.5369	74.0062		22.5369	60.6713
									22.5573	98.3632		22.5573	60.0954
									22.5777	71.7338		22.5777	59.7812
									22.5981	104.118		22.5981	60.3572
									22.6185	102.516		22.6185	60.4619
									22.639	80.9273		22.639	58.5771
									22.6594	87.3524		22.6594	58.6294
									22.6798	59.791		22.6798	60.4095
									22.7002	113.243		22.7002	59.5195
									22.7206	60.709		22.7206	60.1477
									22.741	125.188		22.741	60.5666
									22.7614	118.681		22.7614	60.043
									22.7819	122.188		22.7819	59.4671
									22.8023	76.7083		22.8023	59.4671
									22.8227	100.242		22.8227	60.776
									22.8431	81.7895		22.8431	59.3624
									22.8635	119.351		22.8635	59.6765
									22.8839	77.9251		22.8839	59.8336
									22.9044	73.8767		22.9044	59.9383
									22.9248	146.842		22.9248	59.6242
									22.9452	119.821		22.9452	60.1477
									22.9656	129.813		22.9656	60.043
									22.986	121.819		22.986	60.6713
									23.0064	76.8384		23.0064	59.1006
									23.0268	157.872		23.0268	59.9907
									23.0473	109.918		23.0473	59.9383
									23.0677	128.979		23.0677	58.8388
									23.0881	168.053		23.0881	58.8912
									23.1085	140.14		23.1085	59.7812
									23.1289	141.241		23.1289	60.2525
									23.1493	173.356		23.1493	58.6818
									23.1698	200.484		23.1698	59.4671
									23.1902	195.626		23.1902	59.886
									23.2106	214.782		23.2106	60.8807
									23.231	221.951		23.231	60.5142
									23.2514	295.134		23.2514	60.1477
									23.2718	311.33		23.2718	60.5666
									23.2922	322.54		23.2922	59.886
									23.3127	365.763		23.3127	59.9383
									23.3331	339		23.3331	59.9383
									23.3535	326.251		23.3535	60.6713
									23.3739	274.515		23.3739	60.5142
									23.3943	170.793		23.3943	59.886
									23.4147	181.085		23.4147	61.5614
									23.4352	95.3899		23.4352	59.9383
									23.4556	104.709		23.4556	59.886
									23.476	135.041		23.476	58.7865
									23.4964	90.3868		23.4964	60.7237
									23.5168	104.746		23.5168	60.4619
									23.5372	80.1193		23.5372	59.4148
									23.5576	75.506		23.5576	61.7184
									23.5781	115.968		23.5781	60.6189
									23.5985	115.443		23.5985	59.4148
									23.6189	89.9321		23.6189	59.3624
									23.6393	100.435		23.6393	59.5718
									23.6597	127.951		23.6597	60.3048
									23.6801	88.4805		23.6801	60.5142
									23.7006	77.0238		23.7006	59.7289
									23.721	105.581		23.721	59.6765
									23.7414	83.1512		23.7414	58.7865
									23.7618	107.735		23.7618	60.8807
									23.7822	98.333		23.7822	59.4148
									23.8026	116.944		23.8026	59.886
									23.823	118.569		23.823	58.7341
									23.8435	56.2076		23.8435	59.3624
									23.8639	105.86		23.8639	61.2996
									23.8843	109.525		23.8843	59.9907
									23.9047	135.205		23.9047	60.4095
									23.9251	74.8975		23.9251	59.6765
									23.9455	139.604		23.9455	59.7812
									23.966	139.324		23.966	60.3572
									23.9864	138.058		23.9864	60.9854
									24.0068	183.805		24.0068	62.0326
									24.0272	183.566		24.0272	60.4095
									24.0476	228.34		24.0476	58.8388
									24.068	205.128		24.068	60.6189
									24.0885	293.93		24.0885	60.8284
									24.1089	286.745		24.1089	60.2001
									24.1293	327.574		24.1293	60.3048
									24.1497	353.416		24.1497	60.4095
									24.1701	451.273		24.1701	60.7237
									24.1905	493.142		24.1905	61.0378
									24.2109	560.025		24.2109	60.4095
									24.2314	618.922		24.2314	60.3048
									24.2518	736.833		24.2518	60.4619
									24.2722	777.757		24.2722	60.6713
									24.2926	918.694		24.2926	60.9331
									24.313	1050.65		24.313	61.2472
									24.3334	1279.61		24.3334	61.4043
									24.3539	1462.59		24.3539	61.6137
									24.3743	1691.58		24.3743	61.8755
									24.3947	1982.59		24.3947	63.132
									24.4151	2409.61		24.4151	63.1844
									24.4355	2734.64		24.4355	64.1268
									24.4559	3077.69		24.4559	65.0692
									24.4763	3141.74		24.4763	66.5875
									24.4968	3099.82		24.4968	67.4776
									24.5172	2562.91		24.5172	68.1059
									24.5376	1895.01		24.5376	69.3101
									24.558	1348.12		24.558	67.8964
									24.5784	940.249		24.5784	67.9488
									24.5988	580.391		24.5988	66.5875
									24.6193	280.546		24.6193	65.0692
									24.6397	221.715		24.6397	63.2891
									24.6601	169.897		24.6601	61.9802
									24.6805	117.093		24.6805	62.242
									24.7009	100.303		24.7009	61.7184
									24.7213	116.526		24.7213	60.1477
									24.7417	103.763		24.7417	60.6189
									24.7621	125.013		24.7621	61.8231
									24.7826	97.277		24.7826	61.1949
									24.803	101.555		24.803	59.5718
									24.8234	122.846		24.8234	60.776
									24.8438	85.1505		24.8438	60.043
									24.8642	95.4689		24.8642	60.5666
									24.8847	120.801		24.8847	59.886
									24.9051	108.146		24.9051	60.2525
									24.9255	69.5056		24.9255	60.0954
									24.9459	88.7101		24.9459	60.0954
									24.9663	99.9283		24.9663	59.8336
									24.9867	95.16		24.9867	59.7289
									25.0071	105.405		25.0071	59.6765
									25.0276	37.6643		25.0276	59.5195
									25.048	121.937		25.048	59.8336
									25.0684	99.2229		25.0684	59.4148
									25.0888	114.523		25.0888	60.2001
									25.1092	91.836		25.1092	60.043
									25.1296	73.1629		25.1296	60.2001
									25.1501	113.503		25.1501	59.1006
									25.1705	97.8575		25.1705	59.2053
									25.1909	173.225		25.1909	59.31
									25.2113	141.607		25.2113	59.4148
									25.2317	194.001		25.2317	60.0954
									25.2521	198.41		25.2521	59.4148
									25.2725	249.832		25.2725	59.2053
									25.293	258.268		25.293	60.6189
									25.3134	274.717		25.3134	59.6765
									25.3338	319.18		25.3338	59.9907
									25.3542	356.657		25.3542	59.6242
									25.3746	395.147		25.3746	61.2472
									25.395	492.65		25.395	60.3572
									25.4154	514.168		25.4154	59.7289
									25.4359	655.698		25.4359	62.1896
									25.4563	758.243		25.4563	59.7812
									25.4767	852.801		25.4767	62.1373
									25.4971	1067.37		25.4971	59.9383
									25.5175	1319.96		25.5175	60.4095
									25.5379	1385.56		25.5379	61.1949
									25.5584	1571.17		25.5584	62.5561
									25.5788	1639.8		25.5788	62.6608
									25.5992	1643.44		25.5992	64.4933
									25.6196	1400.09		25.6196	64.2315
									25.64	1102.76		25.64	63.2891
									25.6604	797.436		25.6604	63.9174
									25.6808	648.13		25.6808	63.7079
									25.7013	394.837		25.7013	62.6608
									25.7217	280.559		25.7217	62.242
									25.7421	179.294		25.7421	62.8703
									25.7625	175.042		25.7625	60.5142
									25.7829	166.804		25.7829	60.6713
									25.8033	175.58		25.8033	60.8807
									25.8238	149.369		25.8238	61.0378
									25.8442	114.172		25.8442	60.7237
									25.8646	120.988		25.8646	60.3572
									25.885	123.818		25.885	60.3572
									25.9054	159.662		25.9054	60.4095
									25.9258	64.5193		25.9258	60.8284
									25.9462	100.39		25.9462	60.1477
									25.9667	106.275		25.9667	60.1477
									25.9871	116.173		25.9871	59.9907
									26.0075	167.084		26.0075	58.6818
									26.0279	178.009		26.0279	60.2001
									26.0483	129.948		26.0483	60.2525
									26.0687	154.901		26.0687	60.043
									26.0892	144.867		26.0892	59.2053
									26.1096	128.846		26.1096	61.3519
									26.13	204.84		26.13	60.776
									26.1504	238.846		26.1504	59.8336
									26.1708	249.867		26.1708	60.043
									26.1912	332.901		26.1912	59.886
									26.2116	300.948		26.2116	60.6189
									26.2321	397.01		26.2321	60.2001
									26.2525	467.084		26.2525	60.7237
									26.2729	510.173		26.2729	60.2525
									26.2933	547.275		26.2933	60.5142
									26.3137	663.391		26.3137	60.043
									26.3341	754.52		26.3341	59.9383
									26.3545	814.663		26.3545	60.9854
									26.375	1024.82		26.375	59.9383
									26.3954	1033.99		26.3954	60.2001
									26.4158	1193.17		26.4158	60.4619
									26.4362	1349.37		26.4362	62.0849
									26.4566	1568.58		26.4566	59.6765
									26.477	1673.8		26.477	60.8284
									26.4975	2047.04		26.4975	61.7708
									26.5179	2227.29		26.5179	61.7708
									26.5383	2690.56		26.5383	60.8807
									26.5587	3103.84		26.5587	63.132
									26.5791	3585.13		26.5791	64.0744
									26.5995	4266.44		26.5995	64.5456
									26.6199	4644.76		26.6199	67.3729
									26.6404	5120.09		26.6404	66.797
									26.6608	5045.44		26.6608	69.1006
									26.6812	4353.8		26.6812	68.9436
									26.7016	3543.17		26.7016	69.6242
									26.722	2478.56		26.722	69.7812
									26.7424	2016.96		26.7424	69.8336
									26.7629	1302.37		26.7629	67.3729
									26.7833	772.802		26.7833	66.5352
									26.8037	522.244		26.8037	64.9121
									26.8241	345.7		26.8241	64.8598
									26.8445	273.169		26.8445	62.5038
									26.8649	254.652		26.8649	63.3415
									26.8853	183.148		26.8853	62.5561
									26.9058	183.658		26.9058	60.4095
									26.9262	224.182		26.9262	59.9907
									26.9466	214.719		26.9466	59.5718
									26.967	166.27		26.967	59.7289
									26.9874	125.834		26.9874	59.9907
									27.0078	125.412		27.0078	60.4619
									27.0283	140.003		27.0283	59.8336
									27.0487	131.609		27.0487	59.3624
									27.0691	140.227		27.0691	58.9959
									27.0895	112.86		27.0895	59.1006
									27.1099	49.5055		27.1099	59.7289
									27.1303	83.8887		27.1303	59.153
									27.1507	80.2854		27.1507	60.1477
									27.1712	104.696		27.1712	58.9959
									27.1916	145.12		27.1916	58.5771
									27.212	82.5571		27.212	59.4148
									27.2324	98.0083		27.2324	59.7289
									27.2528	100.473		27.2528	58.7865
									27.2732	154.951		27.2732	58.6818
									27.2937	82.4432		27.2937	58.6294
									27.3141	156.949		27.3141	59.9383
									27.3345	148.468		27.3345	58.9436
									27.3549	112		27.3549	59.8336
									27.3753	78.5468		27.3753	59.4671
									27.3957	100.107		27.3957	58.7865
									27.4161	124.68		27.4161	59.3624
									27.4366	61.2673		27.4366	58.2106
									27.457	82.868		27.457	59.2577
									27.4774	96.4822		27.4774	59.9383
									27.4978	135.11		27.4978	59.4148
									27.5182	99.7516		27.5182	58.42
									27.5386	118.407		27.5386	59.6242
									27.5591	116.075		27.5591	58.42
									27.5795	82.7577		27.5795	59.7289
									27.5999	91.4536		27.5999	59.2577
									27.6203	99.163		27.6203	58.3153
									27.6407	106.886		27.6407	58.8388
									27.6611	98.6228		27.6611	58.3676
									27.6816	124.373		27.6816	59.1006
									27.702	95.1369		27.702	58.6818
									27.7224	99.9144		27.7224	60.3048
									27.7428	123.705		27.7428	58.5247
									27.7632	114.51		27.7632	59.7812
									27.7836	115.328		27.7836	58.6818
									27.804	106.16		27.804	59.5195
									27.8245	56.0057		27.8245	59.0483
									27.8449	88.3437		27.8449	58.8912
									27.8653	151.695		27.8653	59.4148
									27.8857	112.061		27.8857	59.5195
									27.9061	145.44		27.9061	58.42
									27.9265	96.832		27.9265	57.7394
									27.947	138.238		27.947	57.5823
									27.9674	117.658		27.9674	58.5771
									27.9878	95.0909		27.9878	60.0954
									28.0082	110.538		28.0082	59.31
									28.0286	115.998		28.0286	58.4723
									28.049	113.472		28.049	59.0483
									28.0694	81.9599		28.0694	58.9959
									28.0899	75.4611		28.0899	58.3676
									28.1103	88.3046		28.1103	58.2629
									28.1307	99.1616		28.1307	58.42
									28.1511	105.032		28.1511	58.42
									28.1715	96.9164		28.1715	58.6818
									28.1919	104.814		28.1919	58.7341
									28.2124	143.726		28.2124	58.8388
									28.2328	100.651		28.2328	59.9907
									28.2532	128.589		28.2532	57.5299
									28.2736	104.541		28.2736	58.9436
									28.294	140.507		28.294	58.5771
									28.3144	153.487		28.3144	58.9436
									28.3348	138.48		28.3348	59.5195
									28.3553	187.486		28.3553	59.2577
									28.3757	149.506		28.3757	58.8388
									28.3961	191.54		28.3961	59.1006
									28.4165	136.588		28.4165	58.42
									28.4369	201.649		28.4369	57.8441
									28.4573	262.723		28.4573	59.7289
									28.4778	254.811		28.4778	59.2577
									28.4982	194.913		28.4982	58.9436
									28.5186	269.028		28.5186	57.6347
									28.539	283.157		28.539	58.7341
									28.5594	336.3		28.5594	59.4148
									28.5798	374.456		28.5798	59.4671
									28.6002	444.626		28.6002	58.9959
									28.6207	503.809		28.6207	59.2053
									28.6411	482.006		28.6411	59.153
									28.6615	560.217		28.6615	59.2053
									28.6819	597.441		28.6819	59.7812
									28.7023	509.679		28.7023	58.5247
									28.7227	399.93		28.7227	59.6242
									28.7431	357.195		28.7431	59.8336
									28.7636	224.474		28.7636	59.3624
									28.784	231.766		28.784	59.1006
									28.8044	152.072		28.8044	59.4148
									28.8248	124.391		28.8248	59.2577
									28.8452	124.724		28.8452	58.5771
									28.8656	68.0703		28.8656	59.153
									28.8861	102.43		28.8861	60.5142
									28.9065	104.804		28.9065	58.5771
									28.9269	79.1916		28.9269	58.6818
									28.9473	71.5925		28.9473	58.9959
									28.9677	163.007		28.9677	59.2577
									28.9881	130.435		28.9881	58.6818
									29.0085	130.877		29.0085	58.4723
									29.029	120.332		29.029	58.0012
									29.0494	63.8011		29.0494	58.9436
									29.0698	115.284		29.0698	59.4671
									29.0902	136.78		29.0902	59.0483
									29.1106	203.289		29.1106	58.7865
									29.131	197.813		29.131	59.153
									29.1515	215.35		29.1515	58.7865
									29.1719	216.9		29.1719	58.5247
									29.1923	294.464		29.1923	57.9488
									29.2127	340.042		29.2127	58.6294
									29.2331	368.633		29.2331	58.6294
									29.2535	439.238		29.2535	58.6818
									29.2739	423.857		29.2739	59.5718
									29.2944	543.489		29.2944	58.5247
									29.3148	562.135		29.3148	58.6294
									29.3352	663.794		29.3352	59.2577
									29.3556	780.467		29.3556	59.0483
									29.376	802.153		29.376	59.9907
									29.3964	915.853		29.3964	59.9907
									29.4169	1003.57		29.4169	59.7289
									29.4373	1115.29		29.4373	59.6242
									29.4577	1171.04		29.4577	60.3048
									29.4781	1312.79		29.4781	60.2525
									29.4985	1516.56		29.4985	60.3572
									29.5189	1788.34		29.5189	59.2053
									29.5393	2098.13		29.5393	59.0483
									29.5598	2300.94		29.5598	61.2996
									29.5802	2644.77		29.5802	62.4514
									29.6006	2947.6		29.6006	62.7655
									29.621	3162.45		29.621	62.7132
									29.6414	3347.31		29.6414	63.2891
									29.6618	2875.19		29.6618	65.1739
									29.6822	2245.08		29.6822	63.3415
									29.7027	1736.99		29.7027	65.2263
									29.7231	1469.9		29.7231	63.5509
									29.7435	1036.84		29.7435	64.6504
									29.7639	663.78		29.7639	62.4514
									29.7843	353.739		29.7843	63.0273
									29.8047	291.711		29.8047	61.3519
									29.8252	209.696		29.8252	60.9854
									29.8456	115.696		29.8456	59.886
									29.866	163.708		29.866	60.0954
									29.8864	191.735		29.8864	60.4619
									29.9068	81.7749		29.9068	60.043
									29.9272	142.828		29.9272	58.8912
									29.9476	179.896		29.9476	59.5718
									29.9681	123.977		29.9681	59.1006
									29.9885	126.071		29.9885	58.9959
									30.0089	123.179		30.0089	60.4095
									30.0293	147.301		30.0293	59.3624
									30.0497	168.436		30.0497	59.153
									30.0701	228.585		30.0701	58.1582
									30.0906	193.747		30.0906	58.7865
									30.111	208.923		30.111	58.6294
									30.1314	259.113		30.1314	58.1059
									30.1518	307.316		30.1518	58.2106
									30.1722	334.533		30.1722	58.5247
									30.1926	327.763		30.1926	58.2629
									30.213	318.007		30.213	58.8388
									30.2335	386.265		30.2335	58.9436
									30.2539	446.536		30.2539	58.9436
									30.2743	459.821		30.2743	58.7865
									30.2947	536.119		30.2947	59.4148
									30.3151	668.431		30.3151	58.8388
									30.3355	610.757		30.3355	58.2629
									30.356	707.096		30.356	58.5771
									30.3764	800.449		30.3764	58.7865
									30.3968	811.815		30.3968	58.7865
									30.4172	988.195		30.4172	58.3153
									30.4376	1094.59		30.4376	58.8388
									30.458	1273		30.458	58.7865
									30.4784	1432.42		30.4784	60.2001
									30.4989	1741.85		30.4989	59.3624
									30.5193	1928.3		30.5193	60.5666
									30.5397	2067.76		30.5397	60.8807
									30.5601	2347.24		30.5601	60.9331
									30.5805	2261.72		30.5805	61.2472
									30.6009	1956.23		30.6009	62.0849
									30.6214	1625.74		30.6214	62.6085
									30.6418	1234.27		30.6418	64.0221
									30.6622	971.816		30.6622	62.4514
									30.6826	772.372		30.6826	61.9802
									30.703	488.943		30.703	58.9436
									30.7234	280.527		30.7234	60.043
									30.7438	213.124		30.7438	59.8336
									30.7643	151.735		30.7643	58.9959
									30.7847	147.36		30.7847	59.9907
									30.8051	130.999		30.8051	58.6818
									30.8255	113.65		30.8255	59.4148
									30.8459	115.316		30.8459	59.31
									30.8663	103.995		30.8663	59.2577
									30.8868	87.6879		30.8868	58.7865
									30.9072	89.3942		30.9072	58.6818
									30.9276	168.114		30.9276	58.6294
									30.948	143.848		30.948	58.5247
									30.9684	163.595		30.9684	58.8912
									30.9888	168.356		30.9888	59.2577
									31.0093	209.13		31.0093	59.2053
									31.0297	173.918		31.0297	58.3676
									31.0501	191.719		31.0501	58.3153
									31.0705	210.534		31.0705	57.5299
									31.0909	273.363		31.0909	58.5771
									31.1113	297.205		31.1113	58.5771
									31.1317	292.061		31.1317	57.0064
									31.1522	363.931		31.1522	58.8388
									31.1726	369.814		31.1726	58.2629
									31.193	453.711		31.193	58.2106
									31.2134	480.621		31.2134	57.3205
									31.2338	502.545		31.2338	58.2629
									31.2542	531.482		31.2542	58.8912
									31.2747	528.434		31.2747	59.1006
									31.2951	654.398		31.2951	58.6294
									31.3155	751.377		31.3155	58.2106
									31.3359	800.368		31.3359	58.7341
									31.3563	961.374		31.3563	59.5195
									31.3767	1003.39		31.3767	58.8388
									31.3971	1173.43		31.3971	59.3624
									31.4176	1401.47		31.4176	60.3048
									31.438	1562.53		31.438	59.6765
									31.4584	1674.61		31.4584	61.0902
									31.4788	1773.69		31.4788	60.3572
									31.4992	1632.79		31.4992	61.0378
									31.5196	1443.91		31.5196	60.6713
									31.5401	1143.04		31.5401	61.5614
									31.5605	931.177		31.5605	61.2472
									31.5809	717.332		31.5809	59.6765
									31.6013	467.501		31.6013	60.6189
									31.6217	320.683		31.6217	59.5195
									31.6421	253.879		31.6421	58.8912
									31.6625	141.088		31.6625	58.8912
									31.683	94.3112		31.683	58.7865
									31.7034	113.548		31.7034	59.2577
									31.7238	82.7981		31.7238	58.2106
									31.7442	164.062		31.7442	58.2629
									31.7646	100.339		31.7646	58.7341
									31.785	161.63		31.785	58.7341
									31.8055	162.935		31.8055	58.2629
									31.8259	124.253		31.8259	58.5771
									31.8463	197.585		31.8463	57.5299
									31.8667	164.931		31.8667	57.687
									31.8871	190.29		31.8871	57.4252
									31.9075	247.662		31.9075	58.0012
									31.9279	300.049		31.9279	58.0012
									31.9484	308.448		31.9484	58.3676
									31.9688	307.862		31.9688	57.8441
									31.9892	334.289		31.9892	57.4252
									32.0096	396.729		32.0096	57.8441
									32.03	394.184		32.03	58.6818
									32.0504	434.652		32.0504	57.7917
									32.0709	432.133		32.0709	57.8441
									32.0913	539.628		32.0913	58.2106
									32.1117	543.137		32.1117	58.2106
									32.1321	649.659		32.1321	58.7341
									32.1525	736.195		32.1525	57.8441
									32.1729	826.744		32.1729	57.8441
									32.1933	888.307		32.1933	58.3153
									32.2138	957.884		32.2138	57.5299
									32.2342	1186.47		32.2342	58.4723
									32.2546	1250.08		32.2546	58.7341
									32.275	1358.7		32.275	59.3624
									32.2954	1608.33		32.2954	60.0954
									32.3158	1891.97		32.3158	59.1006
									32.3362	1912.63		32.3362	61.2996
									32.3567	2225.3		32.3567	59.886
									32.3771	2142.99		32.3771	60.8807
									32.3975	1830.69		32.3975	61.4566
									32.4179	1533.4		32.4179	59.4671
									32.4383	1195.12		32.4383	61.6137
									32.4587	984.864		32.4587	60.5142
									32.4792	746.617		32.4792	61.0378
									32.4996	513.384		32.4996	61.0902
									32.52	314.165		32.52	59.7812
									32.5404	219.959		32.5404	59.3624
									32.5608	208.766		32.5608	58.5247
									32.5812	207.588		32.5812	57.6347
									32.6016	150.423		32.6016	57.8441
									32.6221	70.2714		32.6221	58.42
									32.6425	91.1335		32.6425	58.5771
									32.6629	174.009		32.6629	56.954
									32.6833	64.8987		32.6833	57.5299
									32.7037	80.8016		32.7037	58.0012
									32.7241	102.718		32.7241	58.6818
									32.7445	78.6483		32.7445	58.2629
									32.765	95.5921		32.765	57.687
									32.7854	78.5494		32.7854	57.687
									32.8058	92.5204		32.8058	58.3676
									32.8262	71.5049		32.8262	57.7394
									32.8466	103.742		32.8466	57.8441
									32.867	118.992		32.867	57.2158
									32.8875	165.257		32.8875	58.1059
									32.9079	133.534		32.9079	57.687
									32.9283	139.826		32.9283	57.1634
									32.9487	114.131		32.9487	57.6347
									32.9691	135.449		32.9691	57.5823
									32.9895	148.782		32.9895	57.3729
									33.01	167.127		33.01	56.9017
									33.0304	166.487		33.0304	57.5823
									33.0508	180.86		33.0508	57.4776
									33.0712	157.246		33.0712	57.4252
									33.0916	201.646		33.0916	57.0587
									33.112	190.06		33.112	57.7917
									33.1324	269.487		33.1324	56.954
									33.1529	238.928		33.1529	57.6347
									33.1733	364.383		33.1733	57.0064
									33.1937	347.851		33.1937	57.7394
									33.2141	384.333		33.2141	59.0483
									33.2345	304.828		33.2345	57.8441
									33.2549	381.337		33.2549	57.0064
									33.2754	316.86		33.2754	57.5299
									33.2958	285.396		33.2958	57.8964
									33.3162	229.946		33.3162	58.1582
									33.3366	163.509		33.3366	57.6347
									33.357	137.086		33.357	57.1634
									33.3774	140.676		33.3774	57.9488
									33.3978	63.2804		33.3978	57.6347
									33.4183	84.8981		33.4183	57.8441
									33.4387	88.5294		33.4387	57.3729
									33.4591	74.1744		33.4591	57.1111
									33.4795	85.8329		33.4795	57.9488
									33.4999	69.505		33.4999	57.2158
									33.5203	110.078		33.5203	56.9017
									33.5408	74.6647		33.5408	56.4305
									33.5612	111.265		33.5612	56.6923
									33.5816	150.879		33.5816	58.0012
									33.602	160.506		33.602	57.1634
									33.6224	175.147		33.6224	57.3729
									33.6428	164.802		33.6428	57.7394
									33.6632	151.47		33.6632	57.2682
									33.6837	150.152		33.6837	56.3257
									33.7041	152.847		33.7041	56.797
									33.7245	182.556		33.7245	57.0587
									33.7449	192.279		33.7449	57.4252
									33.7653	228.015		33.7653	57.1634
									33.7857	250.765		33.7857	57.5299
									33.8062	273.529		33.8062	57.8964
									33.8266	324.306		33.8266	56.3257
									33.847	305.096		33.847	58.3676
									33.8674	312.9		33.8674	57.2682
									33.8878	327.718		33.8878	58.1582
									33.9082	369.55		33.9082	57.4776
									33.9286	436.395		33.9286	57.2158
									33.9491	441.253		33.9491	57.1634
									33.9695	519.125		33.9695	57.3205
									33.9899	578.011		33.9899	58.5247
									34.0103	627.911		34.0103	57.5823
									34.0307	720.824		34.0307	58.2106
									34.0511	760.75		34.0511	57.1111
									34.0716	873.69		34.0716	57.3205
									34.092	858.644		34.092	57.8964
									34.1124	657.612		34.1124	57.1111
									34.1328	530.593		34.1328	58.5247
									34.1532	480.587		34.1532	58.1059
									34.1736	431.595		34.1736	58.1059
									34.194	333.617		34.194	58.0535
									34.2145	245.653		34.2145	58.0012
									34.2349	196.702		34.2349	58.1059
									34.2553	153.764		34.2553	57.7394
									34.2757	124.84		34.2757	57.5299
									34.2961	113.93		34.2961	57.8441
									34.3165	153.034		34.3165	57.1634
									34.337	174.15		34.337	57.5299
									34.3574	205.281		34.3574	57.3205
									34.3778	184.425		34.3778	57.2682
									34.3982	236.583		34.3982	57.4776
									34.4186	223.754		34.4186	56.954
									34.439	275.939		34.439	57.7917
									34.4594	313.138		34.4594	57.4252
									34.4799	319.35		34.4799	57.4776
									34.5003	301.576		34.5003	57.0587
									34.5207	451.815		34.5207	56.954
									34.5411	478.068		34.5411	56.5352
									34.5615	414.335		34.5615	58.0535
									34.5819	507.615		34.5819	57.3205
									34.6024	559.909		34.6024	57.2158
									34.6228	640.216		34.6228	57.687
									34.6432	704.537		34.6432	57.1111
									34.6636	643.871		34.6636	56.8493
									34.684	778.219		34.684	57.4776
									34.7044	883.581		34.7044	57.8964
									34.7248	935.957		34.7248	58.0012
									34.7453	1007.35		34.7453	57.5299
									34.7657	1118.75		34.7657	58.4723
									34.7861	1259.16		34.7861	58.1059
									34.8065	1493.59		34.8065	59.4148
									34.8269	1553.04		34.8269	59.4671
									34.8473	1824.49		34.8473	58.6818
									34.8678	2103.96		34.8678	58.9436
									34.8882	2290.45		34.8882	59.5195
									34.9086	2256.95		34.9086	59.2577
									34.929	2170.46		34.929	60.3572
									34.9494	1810.98		34.9494	60.1477
									34.9698	1445.52		34.9698	58.8388
									34.9902	1114.07		34.9902	59.2577
									35.0107	1088.64		35.0107	59.7812
									35.0311	731.218		35.0311	59.6765
									35.0515	498.811		35.0515	58.5247
									35.0719	333.418		35.0719	59.4148
									35.0923	235.038		35.0923	58.4723
									35.1127	208.672		35.1127	58.2106
									35.1332	151.319		35.1332	58.2629
									35.1536	133.98		35.1536	57.8441
									35.174	167.654		35.174	58.0535
									35.1944	143.342		35.1944	58.3676
									35.2148	126.044		35.2148	57.8441
									35.2352	95.7592		35.2352	57.3729
									35.2556	117.488		35.2556	56.6399
									35.2761	126.231		35.2761	57.0587
									35.2965	120.987		35.2965	56.9017
									35.3169	165.756		35.3169	57.2682
									35.3373	75.5396		35.3373	58.0535
									35.3577	147.336		35.3577	57.2682
									35.3781	131.147		35.3781	57.4776
									35.3986	96.971		35.3986	56.5875
									35.419	110.809		35.419	57.0064
									35.4394	166.66		35.4394	57.1634
									35.4598	72.5248		35.4598	56.6923
									35.4802	73.4032		35.4802	57.5299
									35.5006	123.235		35.5006	56.8493
									35.521	157.08		35.521	57.0587
									35.5415	191.939		35.5415	55.8546
									35.5619	182.812		35.5619	57.2158
									35.5823	122.698		35.5823	56.1163
									35.6027	173.598		35.6027	57.2682
									35.6231	247.511		35.6231	57.1634
									35.6435	225.438		35.6435	57.0587
									35.6639	257.378		35.6639	57.2158
									35.6844	338.332		35.6844	56.954
									35.7048	321.3		35.7048	56.6923
									35.7252	338.281		35.7252	56.4828
									35.7456	269.276		35.7456	56.5352
									35.766	250.285		35.766	57.8441
									35.7864	230.307		35.7864	56.7446
									35.8069	206.343		35.8069	57.0587
									35.8273	197.392		35.8273	57.2682
									35.8477	170.455		35.8477	56.8493
									35.8681	104.531		35.8681	56.2734
									35.8885	90.6215		35.8885	56.4305
									35.9089	107.725		35.9089	57.0587
									35.9293	52.8425		35.9293	56.954
									35.9498	139.973		35.9498	55.9593
									35.9702	122.118		35.9702	56.3257
									35.9906	137.276		35.9906	57.0587
									36.011	165.448		36.011	56.5875
									36.0314	144.633		36.0314	56.4305
									36.0518	205.832		36.0518	56.8493
									36.0723	248.044		36.0723	57.1111
									36.0927	218.27		36.0927	56.797
									36.1131	288.51		36.1131	56.797
									36.1335	296.763		36.1335	55.6451
									36.1539	296.03		36.1539	56.8493
									36.1743	370.311		36.1743	56.6399
									36.1947	376.605		36.1947	56.6399
									36.2152	335.912		36.2152	57.3729
									36.2356	454.234		36.2356	56.4828
									36.256	497.568		36.256	57.3729
									36.2764	525.917		36.2764	57.1634
									36.2968	532.279		36.2968	57.0064
									36.3172	604.655		36.3172	56.221
									36.3377	645.044		36.3377	56.3781
									36.3581	760.447		36.3581	57.1111
									36.3785	817.863		36.3785	57.7917
									36.3989	861.293		36.3989	57.5823
									36.4193	1003.74		36.4193	56.954
									36.4397	1148.19		36.4397	58.0535
									36.4601	1287.66		36.4601	58.8388
									36.4806	1477.15		36.4806	58.2629
									36.501	1548.65		36.501	58.4723
									36.5214	1515.16		36.5214	58.8912
									36.5418	1413.68		36.5418	58.9436
									36.5622	1158.22		36.5622	59.153
									36.5826	952.775		36.5826	58.3153
									36.6031	810.341		36.6031	58.8388
									36.6235	738.921		36.6235	57.6347
									36.6439	492.514		36.6439	58.42
									36.6643	418.121		36.6643	58.1582
									36.6847	287.742		36.6847	57.3729
									36.7051	163.376		36.7051	57.5823
									36.7255	238.023		36.7255	57.1634
									36.746	197.684		36.746	57.7394
									36.7664	175.359		36.7664	56.6923
									36.7868	144.048		36.7868	57.5823
									36.8072	199.75		36.8072	57.1111
									36.8276	203.465		36.8276	57.0064
									36.848	204.194		36.848	55.7498
									36.8685	198.937		36.8685	57.2682
									36.8889	207.694		36.8889	56.221
									36.9093	172.464		36.9093	56.954
									36.9297	201.247		36.9297	56.4828
									36.9501	213.044		36.9501	56.6399
									36.9705	245.855		36.9705	56.9017
									36.9909	267.68		36.9909	57.1634
									37.0114	227.517		37.0114	56.8493
									37.0318	308.369		37.0318	57.2158
									37.0522	303.234		37.0522	56.5352
									37.0726	357.113		37.0726	56.3781
									37.093	385.005		37.093	57.2158
									37.1134	425.911		37.1134	57.2158
									37.1339	480.831		37.1339	56.6923
									37.1543	537.764		37.1543	57.6347
									37.1747	549.711		37.1747	56.8493
									37.1951	603.671		37.1951	57.0587
									37.2155	702.645		37.2155	56.7446
									37.2359	796.633		37.2359	57.0064
									37.2563	836.634		37.2563	56.5352
									37.2768	984.649		37.2768	57.1111
									37.2972	933.677		37.2972	57.1634
									37.3176	835.719		37.3176	56.797
									37.338	684.775		37.338	58.2629
									37.3584	664.844		37.3584	57.2682
									37.3788	561.926		37.3788	57.4252
									37.3993	507.023		37.3993	56.4828
									37.4197	378.133		37.4197	57.5823
									37.4401	255.256		37.4401	58.1059
									37.4605	187.393		37.4605	56.8493
									37.4809	155.544		37.4809	56.6399
									37.5013	126.708		37.5013	57.1111
									37.5217	109.886		37.5217	57.1111
									37.5422	109.078		37.5422	56.6399
									37.5626	78.283		37.5626	55.6975
									37.583	89.5017		37.583	56.1163
									37.6034	126.734		37.6034	56.3781
									37.6238	112.98		37.6238	57.1111
									37.6442	95.2395		37.6442	57.1111
									37.6647	140.513		37.6647	55.8546
									37.6851	45.7993		37.6851	56.7446
									37.7055	125.1		37.7055	56.5352
									37.7259	101.414		37.7259	56.064
									37.7463	119.741		37.7463	56.4828
									37.7667	86.0822		37.7667	56.0116
									37.7871	97.4369		37.7871	56.5352
									37.8076	74.8052		37.8076	55.6975
									37.828	92.5554		37.828	55.6451
									37.8484	129.319		37.8484	56.3781
									37.8688	163.097		37.8688	56.5352
									37.8892	157.888		37.8892	55.4881
									37.9096	139.692		37.9096	55.2786
									37.9301	124.511		37.9301	56.2734
									37.9505	144.343		37.9505	56.5875
									37.9709	148.188		37.9709	55.8022
									37.9913	196.047		37.9913	55.4357
									38.0117	210.92		38.0117	56.6399
									38.0321	210.806		38.0321	56.3257
									38.0525	178.706		38.0525	56.4305
									38.073	183.619		38.073	56.3781
									38.0934	218.546		38.0934	57.2158
									38.1138	153.487		38.1138	55.9593
									38.1342	131.441		38.1342	56.7446
									38.1546	171.409		38.1546	56.0116
									38.175	98.3904		38.175	56.221
									38.1955	103.385		38.1955	56.4305
									38.2159	112.394		38.2159	57.2682
									38.2363	120.416		38.2363	56.1687
									38.2567	83.4521		38.2567	56.5352
									38.2771	128.501		38.2771	55.5404
									38.2975	73.5645		38.2975	56.9017
									38.3179	127.641		38.3179	55.6975
									38.3384	133.731		38.3384	56.6923
									38.3588	197.835		38.3588	55.6451
									38.3792	149.953		38.3792	56.7446
									38.3996	119.084		38.3996	56.0116
									38.42	168.228		38.42	55.8546
									38.4404	190.386		38.4404	55.8022
									38.4609	215.558		38.4609	56.1163
									38.4813	181.744		38.4813	56.064
									38.5017	210.943		38.5017	56.1163
									38.5221	273.155		38.5221	55.9593
									38.5425	262.381		38.5425	55.331
									38.5629	256.621		38.5629	56.4828
									38.5833	323.875		38.5833	56.5352
									38.6038	308.141		38.6038	55.4881
									38.6242	365.422		38.6242	55.5404
									38.6446	365.716		38.6446	56.954
									38.665	435.024		38.665	56.7446
									38.6854	451.345		38.6854	56.797
									38.7058	497.68		38.7058	55.7498
									38.7263	545.029		38.7263	56.0116
									38.7467	670.391		38.7467	55.5404
									38.7671	654.767		38.7671	56.5875
									38.7875	824.156		38.7875	57.5823
									38.8079	855.559		38.8079	56.6399
									38.8283	860.976		38.8283	56.5352
									38.8487	647.406		38.8487	56.3257
									38.8692	597.85		38.8692	57.0064
									38.8896	430.307		38.8896	56.8493
									38.91	440.778		38.91	57.5299
									38.9304	366.263		38.9304	56.6399
									38.9508	326.761		38.9508	56.8493
									38.9712	271.272		38.9712	55.6451
									38.9916	169.798		38.9916	56.1163
									39.0121	190.337		39.0121	56.4828
									39.0325	149.889		39.0325	57.0587
									39.0529	131.455		39.0529	56.7446
									39.0733	117.035		39.0733	57.2158
									39.0937	120.629		39.0937	55.8546
									39.1141	106.235		39.1141	56.4828
									39.1346	145.856		39.1346	56.1163
									39.155	133.49		39.155	56.4305
									39.1754	128.138		39.1754	56.1687
									39.1958	127.799		39.1958	55.3833
									39.2162	116.474		39.2162	56.4305
									39.2366	176.163		39.2366	55.7498
									39.257	136.865		39.257	56.3781
									39.2775	160.58		39.2775	56.3781
									39.2979	212.31		39.2979	56.0116
									39.3183	198.053		39.3183	56.3781
									39.3387	182.809		39.3387	56.1163
									39.3591	219.579		39.3591	55.9069
									39.3795	232.363		39.3795	55.331
									39.4	270.16		39.4	55.2263
									39.4204	280.971		39.4204	55.9593
									39.4408	322.796		39.4408	56.4305
									39.4612	305.634		39.4612	55.9069
									39.4816	394.486		39.4816	56.6399
									39.502	432.351		39.502	56.7446
									39.5224	462.23		39.5224	56.5352
									39.5429	524.122		39.5429	55.8546
									39.5633	520.028		39.5633	56.1687
									39.5837	461.948		39.5837	55.8546
									39.6041	398.881		39.6041	55.6451
									39.6245	328.828		39.6245	55.9593
									39.6449	320.789		39.6449	57.0587
									39.6654	270.763		39.6654	55.6975
									39.6858	254.75		39.6858	56.4828
									39.7062	172.752		39.7062	56.5875
									39.7266	163.767		39.7266	55.9069
									39.747	138.795		39.747	55.5928
									39.7674	116.837		39.7674	56.0116
									39.7878	105.893		39.7878	55.6451
									39.8083	72.962		39.8083	56.3257
									39.8287	102.045		39.8287	55.4357
									39.8491	90.1413		39.8491	56.7446
									39.8695	113.251		39.8695	55.5404
									39.8899	86.375		39.8899	56.1163
									39.9103	130.512		39.9103	55.5404
									39.9308	83.6632		39.9308	55.6451
									39.9512	104.828		39.9512	56.5352
									39.9716	73.0057		39.9716	55.9069
									39.992	91.101		39.992	55.6975
									40.0124	112.21		40.0124	55.6975

[truncated: 11 more sheets: Fig. S9, Fig. S10, Fig. S11, Fig. S12, Fig. S13, Fig. S14, Fig. S15, Fig. S16, Fig. S17, Fig. S19, Fig. S20]
